# Supplementary material for: Deletion of APC7 or APC16 Allows Proliferation of Human Cells without the Spindle Assembly Checkpoint
Source: Cell Rep. 2018 Nov 27;25(9):2317–2328.e5. doi: 10.1016/j.celrep.2018.10.104 (PMC6289045; doi:10.1016/j.celrep.2018.10.104)
Supplement: Table S1. SILAC-Based Quantification of APC8-mCherry Pull-Downs from ΔAPC7 and ΔAPC16 Cells, Related to Figure 1 — The spreadsheets list the relative enrichments of proteins obtained after RFP-Trap pull-down from the indicated cell lines and SILAC condition. [file mmc2.xlsx]

## Sheet: APC7
Supplementary Table 1A: SILAC-based relative quantification of RFP-Trap (Chromotek) pulldown from wild-type HCT116 cells (-) in light medium (L), APC8-mCherry HCT116 cells (wtAPC) in medium medium (M) and APC8-mCherry DAPC7 HCT116 cells (DAPC7) in heavy medium (H)
Protein ID	Identifier of protein contained in the protein group
Protein names	The name of the identified protein
Gene names	Official gene name
Fasta headers	Description of the protein that the identified peptides are associated with
Mol. weight [kDa]	Molecular weight of the identified protein
Ratio M/L	SILAC M/L (APC8-mCherry/wildtype cells) ratio for respective protein
Ratio H/L	SILAC H/L (DAPC7/wildtype cells) ratio for respective protein
Ratio H/M	SILAC H/M (DAPC7/APC8-mCherry) ratio for respective protein
Protein IDs	Protein names	Gene names	Fasta headers	Mol. weight [kDa]	Ratio M/L (wtAPC/-)	Ratio H/L (DAPC7/-)	Ratio H/M (DAPC7/wtAPC)
B9ZVT1;Q8IXT5	RNA-binding protein 12B	RBM12B	>tr|B9ZVT1|B9ZVT1_HUMAN RNA-binding protein 12B OS=Homo sapiens GN=RBM12B PE=1 SV=2;>sp|Q8IXT5|RB12B_HUMAN RNA-binding protein 12B OS=Homo sapiens GN=RBM12B PE=1 SV=2	102.7	41.39	8.0737	0.21838
Q9UJX3;Q9UJX3-2;H0YIW2;H0YIX7	Anaphase-promoting complex subunit 7	ANAPC7	>sp|Q9UJX3|APC7_HUMAN Anaphase-promoting complex subunit 7 OS=Homo sapiens GN=ANAPC7 PE=1 SV=4;>sp|Q9UJX3-2|APC7_HUMAN Isoform 2 of Anaphase-promoting complex subunit 7 OS=Homo sapiens GN=ANAPC7	66.855	40.15	NaN	NaN
C9JW69;P18754;P18754-2;C9JRH2;C9JMJ4;C9J3R0;C9JQZ4;M0R1Q8	Regulator of chromosome condensation	RCC1	>tr|C9JW69|C9JW69_HUMAN Regulator of chromosome condensation (Fragment) OS=Homo sapiens GN=RCC1 PE=1 SV=1;>sp|P18754|RCC1_HUMAN Regulator of chromosome condensation OS=Homo sapiens GN=RCC1 PE=1 SV=1;>sp|P18754-2|RCC1_HUMAN Isoform 2 of Regulator of chromos	39.584	32.035	4.8443	0.14897
Q13887-2;Q13887;Q13887-3;Q13887-4	Krueppel-like factor 5	KLF5	>sp|Q13887-2|KLF5_HUMAN Isoform 2 of Krueppel-like factor 5 OS=Homo sapiens GN=KLF5;>sp|Q13887|KLF5_HUMAN Krueppel-like factor 5 OS=Homo sapiens GN=KLF5 PE=1 SV=2;>sp|Q13887-3|KLF5_HUMAN Isoform 3 of Krueppel-like factor 5 OS=Homo sapiens GN=KLF5;>sp|Q1388	33.618	28.954	29.504	1.0395
Q9P0M6;Q5SQT3	Core histone macro-H2A.2	H2AFY2	>sp|Q9P0M6|H2AW_HUMAN Core histone macro-H2A.2 OS=Homo sapiens GN=H2AFY2 PE=1 SV=3	40.058	27.181	7.133	0.23698
P45973;F8VNY3	Chromobox protein homolog 5	CBX5	>sp|P45973|CBX5_HUMAN Chromobox protein homolog 5 OS=Homo sapiens GN=CBX5 PE=1 SV=1;>tr|F8VNY3|F8VNY3_HUMAN Chromobox protein homolog 5 (Fragment) OS=Homo sapiens GN=CBX5 PE=1 SV=1	22.225	25.662	4.6047	0.18121
Q9UJX6;Q9UJX6-2	Anaphase-promoting complex subunit 2	ANAPC2	>sp|Q9UJX6|ANC2_HUMAN Anaphase-promoting complex subunit 2 OS=Homo sapiens GN=ANAPC2 PE=1 SV=1;>sp|Q9UJX6-2|ANC2_HUMAN Isoform 2 of Anaphase-promoting complex subunit 2 OS=Homo sapiens GN=ANAPC2	93.827	25.604	25.288	0.99712
Q9H1A4;H0Y564;F8WAS1	Anaphase-promoting complex subunit 1	ANAPC1	>sp|Q9H1A4|APC1_HUMAN Anaphase-promoting complex subunit 1 OS=Homo sapiens GN=ANAPC1 PE=1 SV=1;>tr|H0Y564|H0Y564_HUMAN Anaphase-promoting complex subunit 1 (Fragment) OS=Homo sapiens GN=ANAPC1 PE=1 SV=1	216.5	25.183	26.196	1.0561
H3BLZ8;Q92841-1;Q92841-3;Q92841;Q92841-2	Probable ATP-dependent RNA helicase DDX17	DDX17	>tr|H3BLZ8|H3BLZ8_HUMAN Probable ATP-dependent RNA helicase DDX17 OS=Homo sapiens GN=DDX17 PE=1 SV=1;>sp|Q92841-1|DDX17_HUMAN Isoform 2 of Probable ATP-dependent RNA helicase DDX17 OS=Homo sapiens GN=DDX17;>sp|Q92841-3|DDX17_HUMAN Isoform 4 of Probable ATP	80.439	25.137	3.0778	0.12278
O43707;O43707-2;F5GXS2;O43707-3;H7C144;K7EJH8;A0A087WSZ2;Q08043;G3V2E8;G3V2X9;K7EP19;M0QZQ3;C9JY79;Q9H254-2;Q9H254-4;Q9H254	Alpha-actinin-4	ACTN4	>sp|O43707|ACTN4_HUMAN Alpha-actinin-4 OS=Homo sapiens GN=ACTN4 PE=1 SV=2;>sp|O43707-2|ACTN4_HUMAN Isoform ACTN4ISO of Alpha-actinin-4 OS=Homo sapiens GN=ACTN4;>tr|F5GXS2|F5GXS2_HUMAN Alpha-actinin-4 OS=Homo sapiens GN=ACTN4 PE=1 SV=2;>sp|O43707-3|ACTN4_HU	104.85	24.974	4.6279	0.13319
F5GXB9;F5H2T3;F8WDQ6;F5H3R3;F5H6E4;G5EA39;P60006;P60006-2	Anaphase-promoting complex subunit 15	ANAPC15	>tr|F5GXB9|F5GXB9_HUMAN Anaphase-promoting complex subunit 15 (Fragment) OS=Homo sapiens GN=ANAPC15 PE=1 SV=5;>tr|F5H2T3|F5H2T3_HUMAN Anaphase-promoting complex subunit 15 (Fragment) OS=Homo sapiens GN=ANAPC15 PE=1 SV=1;>tr|F8WDQ6|F8WDQ6_HUMAN Anaphase-pro	5.377	23.401	24.691	1.065
Q9BS18	Anaphase-promoting complex subunit 13	ANAPC13	>sp|Q9BS18|APC13_HUMAN Anaphase-promoting complex subunit 13 OS=Homo sapiens GN=ANAPC13 PE=1 SV=1	8.5213	23.048	25.711	1.1452
Q9UM13;D6R9Q5;D6RD74;D6RA92;D6RB36	Anaphase-promoting complex subunit 10	ANAPC10	>sp|Q9UM13|APC10_HUMAN Anaphase-promoting complex subunit 10 OS=Homo sapiens GN=ANAPC10 PE=1 SV=1;>tr|D6R9Q5|D6R9Q5_HUMAN Anaphase-promoting complex subunit 10 (Fragment) OS=Homo sapiens GN=ANAPC10 PE=1 SV=1;>tr|D6RD74|D6RD74_HUMAN Anaphase-promoting compl	21.252	22.131	24.065	1.0749
P08579	U2 small nuclear ribonucleoprotein B	SNRPB2	>sp|P08579|RU2B_HUMAN U2 small nuclear ribonucleoprotein B OS=Homo sapiens GN=SNRPB2 PE=1 SV=1	25.486	21.706	4.3351	0.21347
Q9UJX5;Q9UJX5-3;Q9UJX5-2;D6RAP6;D6RFM7	Anaphase-promoting complex subunit 4	ANAPC4	>sp|Q9UJX5|APC4_HUMAN Anaphase-promoting complex subunit 4 OS=Homo sapiens GN=ANAPC4 PE=1 SV=2;>sp|Q9UJX5-3|APC4_HUMAN Isoform 3 of Anaphase-promoting complex subunit 4 OS=Homo sapiens GN=ANAPC4;>sp|Q9UJX5-2|APC4_HUMAN Isoform 2 of Anaphase-promoting compl	92.115	19.979	21.458	1.0606
P47756-2;B1AK87;B1AK88;P47756;B1AK85	F-actin-capping protein subunit beta	CAPZB	>sp|P47756-2|CAPZB_HUMAN Isoform 2 of F-actin-capping protein subunit beta OS=Homo sapiens GN=CAPZB;>tr|B1AK87|B1AK87_HUMAN Capping protein (Actin filament) muscle Z-line, beta, isoform CRA_a OS=Homo sapiens GN=CAPZB PE=1 SV=1;>tr|B1AK88|B1AK88_HUMAN Cappi	30.628	19.601	3.1715	0.16377
Q13042-3;Q13042-2;Q13042;Q5T8C6;Q13042-4	Cell division cycle protein 16 homolog	CDC16	>sp|Q13042-3|CDC16_HUMAN Isoform 3 of Cell division cycle protein 16 homolog OS=Homo sapiens GN=CDC16;>sp|Q13042-2|CDC16_HUMAN Isoform 2 of Cell division cycle protein 16 homolog OS=Homo sapiens GN=CDC16;>sp|Q13042|CDC16_HUMAN Cell division cycle protein 1	65.859	19.58	21.365	1.0822
F5H0F9;Q9UJX4;Q9UJX4-3;F5H0N1;H0YFB5;F5GY68;Q9UJX4-2;F5H3S5;F5GZ05	Anaphase-promoting complex subunit 5	ANAPC5	>tr|F5H0F9|F5H0F9_HUMAN Anaphase-promoting complex subunit 5 OS=Homo sapiens GN=ANAPC5 PE=1 SV=1;>sp|Q9UJX4|APC5_HUMAN Anaphase-promoting complex subunit 5 OS=Homo sapiens GN=ANAPC5 PE=1 SV=2;>sp|Q9UJX4-3|APC5_HUMAN Isoform 3 of Anaphase-promoting complex	83.674	19.344	21.225	1.0723
Q96DE5;A0A087WUN5	Anaphase-promoting complex subunit 16	ANAPC16	>sp|Q96DE5|APC16_HUMAN Anaphase-promoting complex subunit 16 OS=Homo sapiens GN=ANAPC16 PE=1 SV=1;>tr|A0A087WUN5|A0A087WUN5_HUMAN Anaphase-promoting complex subunit 16 OS=Homo sapiens GN=ANAPC16 PE=1 SV=1	11.667	19.036	16.496	0.83963
Q14444-2;Q14444;A0A087X082;E9PLA9;G3V153	Caprin-1	CAPRIN1	>sp|Q14444-2|CAPR1_HUMAN Isoform 2 of Caprin-1 OS=Homo sapiens GN=CAPRIN1;>sp|Q14444|CAPR1_HUMAN Caprin-1 OS=Homo sapiens GN=CAPRIN1 PE=1 SV=2;>tr|A0A087X082|A0A087X082_HUMAN Caprin-1 OS=Homo sapiens GN=CAPRIN1 PE=1 SV=1;>tr|E9PLA9|E9PLA9_HUMAN Caprin-1 (F	76.861	17.695	1.4025	0.086482
P30260-2;P30260;I3L394;F6QPS0;I3L2Z8;K7EMA6;I3L1K3;I3L3G1;E9PRZ6;I3L225	Cell division cycle protein 27 homolog	CDC27	>sp|P30260-2|CDC27_HUMAN Isoform 2 of Cell division cycle protein 27 homolog OS=Homo sapiens GN=CDC27;>sp|P30260|CDC27_HUMAN Cell division cycle protein 27 homolog OS=Homo sapiens GN=CDC27 PE=1 SV=2	92.611	17.528	20.026	1.118
Q9UM11-2;Q9UM11;K7EQT1;Q9UM11-3	Fizzy-related protein homolog	FZR1	>sp|Q9UM11-2|FZR_HUMAN Isoform 2 of Fizzy-related protein homolog OS=Homo sapiens GN=FZR1;>sp|Q9UM11|FZR_HUMAN Fizzy-related protein homolog OS=Homo sapiens GN=FZR1 PE=1 SV=2;>tr|K7EQT1|K7EQT1_HUMAN Fizzy-related protein homolog OS=Homo sapiens GN=FZR1 PE=	54.765	16.786	14.274	0.82745
Q9UJX2;Q9UJX2-3;Q9UJX2-2;D6RBY8;D6RCF8;H0Y936	Cell division cycle protein 23 homolog	CDC23	>sp|Q9UJX2|CDC23_HUMAN Cell division cycle protein 23 homolog OS=Homo sapiens GN=CDC23 PE=1 SV=3;>sp|Q9UJX2-3|CDC23_HUMAN Isoform 3 of Cell division cycle protein 23 homolog OS=Homo sapiens GN=CDC23	68.833	16.646	20.905	1.2494
O00505;H0Y4S9;H7C4F6	Importin subunit alpha-4	KPNA3	>sp|O00505|IMA4_HUMAN Importin subunit alpha-4 OS=Homo sapiens GN=KPNA3 PE=1 SV=2	57.81	16.469	16.148	0.97766
H0Y5B5;E7EVG2;Q86U86-6;Q86U86-5;Q86U86-4;Q86U86-7;Q86U86-3;Q86U86-9;Q86U86-2;Q86U86-8;Q86U86	Protein polybromo-1	PBRM1	>tr|H0Y5B5|H0Y5B5_HUMAN Protein polybromo-1 (Fragment) OS=Homo sapiens GN=PBRM1 PE=1 SV=1;>tr|E7EVG2|E7EVG2_HUMAN Protein polybromo-1 (Fragment) OS=Homo sapiens GN=PBRM1 PE=1 SV=5;>sp|Q86U86-6|PB1_HUMAN Isoform 6 of Protein polybromo-1 OS=Homo sapiens GN=P	126.29	15.847	20.778	1.3098
Q9UKT4;Q9UKT4-2	F-box only protein 5	FBXO5	>sp|Q9UKT4|FBX5_HUMAN F-box only protein 5 OS=Homo sapiens GN=FBXO5 PE=1 SV=1;>sp|Q9UKT4-2|FBX5_HUMAN Isoform 2 of F-box only protein 5 OS=Homo sapiens GN=FBXO5	50.146	15.1	13.639	0.88154
Q14573	Inositol 1,4,5-trisphosphate receptor type 3	ITPR3	>sp|Q14573|ITPR3_HUMAN Inositol 1,4,5-trisphosphate receptor type 3 OS=Homo sapiens GN=ITPR3 PE=1 SV=2	304.1	13.763	6.2617	0.42995
Q9P2B7;Q9P2B7-2;D6RDU8	UPF0501 protein KIAA1430	KIAA1430	>sp|Q9P2B7|CFA97_HUMAN Cilia- and flagella-associated protein 97 OS=Homo sapiens GN=CFAP97 PE=1 SV=2;>sp|Q9P2B7-2|CFA97_HUMAN Isoform 2 of Cilia- and flagella-associated protein 97 OS=Homo sapiens GN=CFAP97	59.474	12.774	12.62	0.99966
Q14676-3;Q14676-2;Q14676;Q14676-4;A2AB05;A2AB07	Mediator of DNA damage checkpoint protein 1	MDC1	>sp|Q14676-3|MDC1_HUMAN Isoform 3 of Mediator of DNA damage checkpoint protein 1 OS=Homo sapiens GN=MDC1;>sp|Q14676-2|MDC1_HUMAN Isoform 2 of Mediator of DNA damage checkpoint protein 1 OS=Homo sapiens GN=MDC1;>sp|Q14676|MDC1_HUMAN Mediator of DNA damage c	195.98	12.281	12.848	1.0176
P51955-4;P51955;F6U4U2;P51955-2;P51955-3;H7C2I6;H7C224;D3YTB5;P51617-4;P51617-2;P51617-3;P51617	Serine/threonine-protein kinase Nek2	NEK2	>sp|P51955-4|NEK2_HUMAN Isoform 4 of Serine/threonine-protein kinase Nek2 OS=Homo sapiens GN=NEK2;>sp|P51955|NEK2_HUMAN Serine/threonine-protein kinase Nek2 OS=Homo sapiens GN=NEK2 PE=1 SV=1;>tr|F6U4U2|F6U4U2_HUMAN Serine/threonine-protein kinase Nek2 OS=H	50.909	11.953	10.928	0.87854
P33993;P33993-3;P33993-2;C9J8M6	DNA replication licensing factor MCM7	MCM7	>sp|P33993|MCM7_HUMAN DNA replication licensing factor MCM7 OS=Homo sapiens GN=MCM7 PE=1 SV=4;>sp|P33993-3|MCM7_HUMAN Isoform 3 of DNA replication licensing factor MCM7 OS=Homo sapiens GN=MCM7;>sp|P33993-2|MCM7_HUMAN Isoform 2 of DNA replication licensing	81.307	11.213	11.841	1.0179
Q15397	Pumilio domain-containing protein KIAA0020	KIAA0020	>sp|Q15397|K0020_HUMAN Pumilio domain-containing protein KIAA0020 OS=Homo sapiens GN=KIAA0020 PE=1 SV=3	73.584	10.821	5.363	0.44585
Q8IY81;J3KS74;J3QSE2;J3KS36	pre-rRNA processing protein FTSJ3	FTSJ3	>sp|Q8IY81|SPB1_HUMAN pre-rRNA processing protein FTSJ3 OS=Homo sapiens GN=FTSJ3 PE=1 SV=2	96.557	10.414	4.8788	0.49785
M0R268;P09012;M0QXK2;M0R221;M0R2B8;M0QZG7	U1 small nuclear ribonucleoprotein A	SNRPA	>tr|M0R268|M0R268_HUMAN U1 small nuclear ribonucleoprotein A (Fragment) OS=Homo sapiens GN=SNRPA PE=1 SV=1;>sp|P09012|SNRPA_HUMAN U1 small nuclear ribonucleoprotein A OS=Homo sapiens GN=SNRPA PE=1 SV=3;>tr|M0QXK2|M0QXK2_HUMAN U1 small nuclear ribonucleopro	28.388	10.304	3.2525	0.32381
P27694;I3L4R8	Replication protein A 70 kDa DNA-binding subunit;Replication protein A 70 kDa DNA-binding subunit, N-terminally processed	RPA1	>sp|P27694|RFA1_HUMAN Replication protein A 70 kDa DNA-binding subunit OS=Homo sapiens GN=RPA1 PE=1 SV=2	68.137	10.167	5.5226	0.65226
A0A0A0MRW6;Q9H6R4-2;Q9H6R4-4;Q9H6R4;Q9H6R4-3	Nucleolar protein 6	NOL6	>tr|A0A0A0MRW6|A0A0A0MRW6_HUMAN Nucleolar protein 6 OS=Homo sapiens GN=NOL6 PE=1 SV=1;>sp|Q9H6R4-2|NOL6_HUMAN Isoform 2 of Nucleolar protein 6 OS=Homo sapiens GN=NOL6;>sp|Q9H6R4-4|NOL6_HUMAN Isoform 4 of Nucleolar protein 6 OS=Homo sapiens GN=NOL6;>sp|Q9H6	112.16	10.156	4.3477	0.42719
E9PCY7;G8JLB6;P31943;D6RBM0;E5RGV0;D6RIU0;E7EQJ0;D6RAM1;D6R9T0;D6RFM3;D6RIT2;E7EN40;D6RDU3;D6RJ04;D6RIH9;H0YB39;D6RF17;D6RDL0;H0YBD7;D6R9D3;E5RGH4;H0YBG7;E5RJ94;H0YAQ2	Heterogeneous nuclear ribonucleoprotein H;Heterogeneous nuclear ribonucleoprotein H, N-terminally processed	HNRNPH1	>tr|E9PCY7|E9PCY7_HUMAN Heterogeneous nuclear ribonucleoprotein H OS=Homo sapiens GN=HNRNPH1 PE=1 SV=1;>tr|G8JLB6|G8JLB6_HUMAN Heterogeneous nuclear ribonucleoprotein H OS=Homo sapiens GN=HNRNPH1 PE=1 SV=1;>sp|P31943|HNRH1_HUMAN Heterogeneous nuclear ribon	47.087	9.5029	3.3821	0.35881
H0Y742;E9PHI4;O94901-8;O94901;O94901-9;O94901-5;H0Y6N5;O94901-6;H7C2K3;H7C3X3;O94901-2;O94901-7;O94901-3	SUN domain-containing protein 1	SUN1	>tr|H0Y742|H0Y742_HUMAN SUN domain-containing protein 1 (Fragment) OS=Homo sapiens GN=SUN1 PE=1 SV=1;>tr|E9PHI4|E9PHI4_HUMAN SUN domain-containing protein 1 OS=Homo sapiens GN=SUN1 PE=1 SV=1;>sp|O94901-8|SUN1_HUMAN Isoform 8 of SUN domain-containing protei	79.59	9.4335	5.1547	0.53069
B4DY09;Q12905;X6R6Z1;A0A0A0MRL0	Interleukin enhancer-binding factor 2	ILF2	>tr|B4DY09|B4DY09_HUMAN Interleukin enhancer-binding factor 2 OS=Homo sapiens GN=ILF2 PE=1 SV=1;>sp|Q12905|ILF2_HUMAN Interleukin enhancer-binding factor 2 OS=Homo sapiens GN=ILF2 PE=1 SV=2	38.91	9.3058	3.9896	0.42457
Q9NX58	Cell growth-regulating nucleolar protein	LYAR	>sp|Q9NX58|LYAR_HUMAN Cell growth-regulating nucleolar protein OS=Homo sapiens GN=LYAR PE=1 SV=2	43.614	9.2798	8.5773	0.41619
Q14126;J3KSI6	Desmoglein-2	DSG2	>sp|Q14126|DSG2_HUMAN Desmoglein-2 OS=Homo sapiens GN=DSG2 PE=1 SV=2	122.29	8.5978	3.7967	0.50221
Q9Y230;X6R2L4;Q9Y230-2;M0R0Y3;M0R0Z0;M0QXZ7;M0QXI6	RuvB-like 2	RUVBL2	>sp|Q9Y230|RUVB2_HUMAN RuvB-like 2 OS=Homo sapiens GN=RUVBL2 PE=1 SV=3;>tr|X6R2L4|X6R2L4_HUMAN RuvB-like 2 OS=Homo sapiens GN=RUVBL2 PE=1 SV=1;>sp|Q9Y230-2|RUVB2_HUMAN Isoform 2 of RuvB-like 2 OS=Homo sapiens GN=RUVBL2	51.156	8.4319	1.9361	0.25437
Q60FE5;P21333-2;P21333;Q5HY54;A0A087WWY3;F8WE98;H0Y5C6;H0Y5F3;Q14315-2;Q14315	Filamin-A	FLNA	>tr|Q60FE5|Q60FE5_HUMAN Filamin A OS=Homo sapiens GN=FLNA PE=1 SV=1;>sp|P21333-2|FLNA_HUMAN Isoform 2 of Filamin-A OS=Homo sapiens GN=FLNA;>sp|P21333|FLNA_HUMAN Filamin-A OS=Homo sapiens GN=FLNA PE=1 SV=4;>tr|Q5HY54|Q5HY54_HUMAN Filamin-A OS=Homo sapiens G	278.22	8.4308	2.7983	0.28875
O00148;H0Y400;K7EQN7;O00148-3;O00148-2;F6S4E6	ATP-dependent RNA helicase DDX39A	DDX39A;DDX39B	>sp|O00148|DX39A_HUMAN ATP-dependent RNA helicase DDX39A OS=Homo sapiens GN=DDX39A PE=1 SV=2;>tr|H0Y400|H0Y400_HUMAN Spliceosome RNA helicase DDX39B (Fragment) OS=Homo sapiens GN=DDX39B PE=1 SV=1;>tr|K7EQN7|K7EQN7_HUMAN ATP-dependent RNA helicase DDX39A (F	49.129	8.4032	4.1567	0.53383
P16220-3;P16220-2;P16220;E9PAR2;Q03060-23;Q03060-9;Q03060-24;Q03060-8;C9J4L5;C9JBT4;H7C3I0;E7EWP8;Q03060-32;Q03060-26;C9J896;G5E998;Q03060-21;Q03060-31;Q03060-6;P18846-2;P18846	Cyclic AMP-responsive element-binding protein 1;Cyclic AMP-dependent transcription factor ATF-1	CREB1;CREM;ATF1	>sp|P16220-3|CREB1_HUMAN Isoform 3 of Cyclic AMP-responsive element-binding protein 1 OS=Homo sapiens GN=CREB1;>sp|P16220-2|CREB1_HUMAN Isoform CREB-B of Cyclic AMP-responsive element-binding protein 1 OS=Homo sapiens GN=CREB1;>sp|P16220|CREB1_HUMAN Cyclic	25.444	8.3767	2.6221	0.32768
Q8WTT2	Nucleolar complex protein 3 homolog	NOC3L	>sp|Q8WTT2|NOC3L_HUMAN Nucleolar complex protein 3 homolog OS=Homo sapiens GN=NOC3L PE=1 SV=1	92.547	8.1935	3.9805	0.45996
P62873-2;P62873;B3KVK2;E7EP32;Q9HAV0;P62879;C9JD14;B1AKQ8;C9JZN1;F6X3N5;F6UT28;F5H8J8;F5H100;C9JIS1;C9JXA5;F5H0S8;E9PCP0;P62879-2;P16520-2;P16520	Guanine nucleotide-binding protein G(I)/G(S)/G(T) subunit beta-1;Guanine nucleotide-binding protein subunit beta-4;Guanine nucleotide-binding protein G(I)/G(S)/G(T) subunit beta-2	GNB1;GNB2;GNB4	>sp|P62873-2|GBB1_HUMAN Isoform 2 of Guanine nucleotide-binding protein G(I)/G(S)/G(T) subunit beta-1 OS=Homo sapiens GN=GNB1;>sp|P62873|GBB1_HUMAN Guanine nucleotide-binding protein G(I)/G(S)/G(T) subunit beta-1 OS=Homo sapiens GN=GNB1 PE=1 SV=3;>tr|B3KVK	36.297	8.133	2.5679	0.30331
P55060-4;P55060-3;P55060	Exportin-2	CSE1L	>sp|P55060-4|XPO2_HUMAN Isoform 4 of Exportin-2 OS=Homo sapiens GN=CSE1L;>sp|P55060-3|XPO2_HUMAN Isoform 3 of Exportin-2 OS=Homo sapiens GN=CSE1L;>sp|P55060|XPO2_HUMAN Exportin-2 OS=Homo sapiens GN=CSE1L PE=1 SV=3	103.88	8.1002	3.8721	0.47039
Q86U42-2;Q86U42;H0YJH9;B4DEH8;G3V4T2;Q92843-2	Polyadenylate-binding protein 2	PABPN1	>sp|Q86U42-2|PABP2_HUMAN Isoform 2 of Polyadenylate-binding protein 2 OS=Homo sapiens GN=PABPN1;>sp|Q86U42|PABP2_HUMAN Polyadenylate-binding protein 2 OS=Homo sapiens GN=PABPN1 PE=1 SV=3;>tr|H0YJH9|H0YJH9_HUMAN Polyadenylate-binding protein 2 (Fragment) OS	31.496	8.0577	3.1853	0.38315
Q5BKZ1;A0A0A0MRN4;Q5BKZ1-3;Q5BKZ1-2;E2QRN4	DBIRD complex subunit ZNF326	ZNF326	>sp|Q5BKZ1|ZN326_HUMAN DBIRD complex subunit ZNF326 OS=Homo sapiens GN=ZNF326 PE=1 SV=2	65.653	8.0516	7.2953	0.59163
P11142;E9PKE3;P11142-2;E9PNE6;A8K7Q2;E9PN89;E9PLF4;P54652;E9PQQ4;E9PQK7;E9PK54;E9PPY6;E9PN25;E9PI65;E9PS65;E9PM13	Heat shock cognate 71 kDa protein	HSPA8	>sp|P11142|HSP7C_HUMAN Heat shock cognate 71 kDa protein OS=Homo sapiens GN=HSPA8 PE=1 SV=1;>tr|E9PKE3|E9PKE3_HUMAN Heat shock cognate 71 kDa protein OS=Homo sapiens GN=HSPA8 PE=1 SV=1;>sp|P11142-2|HSP7C_HUMAN Isoform 2 of Heat shock cognate 71 kDa protein	70.897	7.6425	8.8062	1.1726
P38646;D6RJI2;D6RA73;H0YBG6;H0Y8S0	Stress-70 protein, mitochondrial	HSPA9	>sp|P38646|GRP75_HUMAN Stress-70 protein, mitochondrial OS=Homo sapiens GN=HSPA9 PE=1 SV=2	73.68	7.4161	7.7304	1.1222
Q6PJT7-5;Q6PJT7-9;Q6PJT7-2;Q6PJT7;G3V256;H0YJA2;Q6PJT7-10;Q6PJT7-4;Q6PJT7-3;Q6PJT7-11;G3V5I6;A0A087WTC9;G3V3Y4;G3V473;H0YJ87;G3V240;G3V572;G3V4R5;G3V3R9;G3V411	Zinc finger CCCH domain-containing protein 14	ZC3H14	>sp|Q6PJT7-5|ZC3HE_HUMAN Isoform 5 of Zinc finger CCCH domain-containing protein 14 OS=Homo sapiens GN=ZC3H14;>sp|Q6PJT7-9|ZC3HE_HUMAN Isoform 9 of Zinc finger CCCH domain-containing protein 14 OS=Homo sapiens GN=ZC3H14;>sp|Q6PJT7-2|ZC3HE_HUMAN Isoform 2 o	80.02	7.2253	2.4531	0.3217
P63096;P63096-2;C9JPP4	Guanine nucleotide-binding protein G(i) subunit alpha-1	GNAI1	>sp|P63096|GNAI1_HUMAN Guanine nucleotide-binding protein G(i) subunit alpha-1 OS=Homo sapiens GN=GNAI1 PE=1 SV=2;>sp|P63096-2|GNAI1_HUMAN Isoform 2 of Guanine nucleotide-binding protein G(i) subunit alpha-1 OS=Homo sapiens GN=GNAI1	40.361	7.2197	1.6456	0.31479
Q9H0H5;F8VRD2;H0YIK5;F8VWX0;F8W0L1;F8VZ66;F8VV37;F8VV47;F8W1E5;F8VWY4;F8VVE5;F8VYH6;F8VUW9;F8VV39;F8VQZ5;F8VS54;F8W1T4;F8VRL2;F8VVY0;F8VXH1;F8VQF5;F8VZ41	Rac GTPase-activating protein 1	RACGAP1	>sp|Q9H0H5|RGAP1_HUMAN Rac GTPase-activating protein 1 OS=Homo sapiens GN=RACGAP1 PE=1 SV=1	71.026	7.1293	0.95776	0.1248
E9PMD7;P62136;P62136-2;P62136-3;F5H1L6;F5H037	Serine/threonine-protein phosphatase;Serine/threonine-protein phosphatase PP1-alpha catalytic subunit	PPP1CA	>tr|E9PMD7|E9PMD7_HUMAN Serine/threonine-protein phosphatase (Fragment) OS=Homo sapiens GN=PPP1CA PE=1 SV=1;>sp|P62136|PP1A_HUMAN Serine/threonine-protein phosphatase PP1-alpha catalytic subunit OS=Homo sapiens GN=PPP1CA PE=1 SV=1;>sp|P62136-2|PP1A_HUMAN I	28.898	6.9076	2.4307	0.33639
P35579;P35579-2;B1PS43;P35749-4;P35749-3;P35749;P35749-2;Q5BKV1;B1AH99;A0A0C4DFM8;A1L2Z2;REV__Q5T655;REV__S4R3H4;REV__E7EQT4;REV__Q9UKV3-5;REV__Q9UKV3	Myosin-9	MYH9	>sp|P35579|MYH9_HUMAN Myosin-9 OS=Homo sapiens GN=MYH9 PE=1 SV=4;>sp|P35579-2|MYH9_HUMAN Isoform 2 of Myosin-9 OS=Homo sapiens GN=MYH9	226.53	6.7087	4.7346	0.77827
Q12834	Cell division cycle protein 20 homolog	CDC20	>sp|Q12834|CDC20_HUMAN Cell division cycle protein 20 homolog OS=Homo sapiens GN=CDC20 PE=1 SV=2	54.722	6.7019	7.8245	1.1086
A0A087X1N2;Q03701;C9J9W7	CCAAT/enhancer-binding protein zeta	CEBPZ	>tr|A0A087X1N2|A0A087X1N2_HUMAN CCAAT/enhancer-binding protein zeta OS=Homo sapiens GN=CEBPZ PE=1 SV=1;>sp|Q03701|CEBPZ_HUMAN CCAAT/enhancer-binding protein zeta OS=Homo sapiens GN=CEBPZ PE=1 SV=3	114.16	6.6575	2.6463	0.3794
Q96HS1-2;Q96HS1;F5GXG4	Serine/threonine-protein phosphatase PGAM5, mitochondrial	PGAM5	>sp|Q96HS1-2|PGAM5_HUMAN Isoform 2 of Serine/threonine-protein phosphatase PGAM5, mitochondrial OS=Homo sapiens GN=PGAM5;>sp|Q96HS1|PGAM5_HUMAN Serine/threonine-protein phosphatase PGAM5, mitochondrial OS=Homo sapiens GN=PGAM5 PE=1 SV=2;>tr|F5GXG4|F5GXG4_H	28.02	6.6175	3.0933	0.43883
J9JID7;Q03252	Lamin-B2	LMNB2	>tr|J9JID7|J9JID7_HUMAN Lamin B2, isoform CRA_a OS=Homo sapiens GN=LMNB2 PE=1 SV=1;>sp|Q03252|LMNB2_HUMAN Lamin-B2 OS=Homo sapiens GN=LMNB2 PE=1 SV=3	69.948	6.4367	5.4104	0.98354
P52597	Heterogeneous nuclear ribonucleoprotein F;Heterogeneous nuclear ribonucleoprotein F, N-terminally processed	HNRNPF	>sp|P52597|HNRPF_HUMAN Heterogeneous nuclear ribonucleoprotein F OS=Homo sapiens GN=HNRNPF PE=1 SV=3	45.671	6.3999	2.3838	0.38533
B5MDF5;P62826;J3KQE5;F5H018;H0YFC6;B4DV51;A0A087X0W0	GTP-binding nuclear protein Ran	RAN	>tr|B5MDF5|B5MDF5_HUMAN GTP-binding nuclear protein Ran OS=Homo sapiens GN=RAN PE=1 SV=1;>sp|P62826|RAN_HUMAN GTP-binding nuclear protein Ran OS=Homo sapiens GN=RAN PE=1 SV=3;>tr|J3KQE5|J3KQE5_HUMAN GTP-binding nuclear protein Ran (Fragment) OS=Homo sapien	26.224	6.2865	2.6932	0.39631
P51114;B4DXZ6;P51114-2;E9PFF5;P51114-3;E7EU85;C9JAJ4;C9JZE0;C9JY20;C9JYQ6;C9J5B4;C9IZ22;H7C4S4	Fragile X mental retardation syndrome-related protein 1	FXR1	>sp|P51114|FXR1_HUMAN Fragile X mental retardation syndrome-related protein 1 OS=Homo sapiens GN=FXR1 PE=1 SV=3;>tr|B4DXZ6|B4DXZ6_HUMAN Fragile X mental retardation syndrome-related protein 1 OS=Homo sapiens GN=FXR1 PE=1 SV=1;>sp|P51114-2|FXR1_HUMAN Isofor	69.72	6.1977	3.0294	0.72775
P17066;P48741	Heat shock 70 kDa protein 6	HSPA6	>sp|P17066|HSP76_HUMAN Heat shock 70 kDa protein 6 OS=Homo sapiens GN=HSPA6 PE=1 SV=2	71.027	6.1895	6.9082	1.1306
P62258;P62258-2;K7EM20;B4DJF2;I3L3T1;K7EIT4;I3L0W5	14-3-3 protein epsilon	YWHAE	>sp|P62258|1433E_HUMAN 14-3-3 protein epsilon OS=Homo sapiens GN=YWHAE PE=1 SV=1;>sp|P62258-2|1433E_HUMAN Isoform SV of 14-3-3 protein epsilon OS=Homo sapiens GN=YWHAE	29.174	6.134	2.5266	0.30946
Q9BVP2-2;Q9BVP2;C9JYH9;C9JZT7;B4DMU5	Guanine nucleotide-binding protein-like 3	GNL3	>sp|Q9BVP2-2|GNL3_HUMAN Isoform 2 of Guanine nucleotide-binding protein-like 3 OS=Homo sapiens GN=GNL3;>sp|Q9BVP2|GNL3_HUMAN Guanine nucleotide-binding protein-like 3 OS=Homo sapiens GN=GNL3 PE=1 SV=2	60.54	6.0554	3.4275	0.56264
P0DMV9;P0DMV8;P0DMV8-2;V9GZ37		HSPA1A	>sp|P0DMV9|HS71B_HUMAN Heat shock 70 kDa protein 1B OS=Homo sapiens GN=HSPA1B PE=1 SV=1;>sp|P0DMV8|HS71A_HUMAN Heat shock 70 kDa protein 1A OS=Homo sapiens GN=HSPA1A PE=1 SV=1;>sp|P0DMV8-2|HS71A_HUMAN Isoform 2 of Heat shock 70 kDa protein 1A OS=Homo sapie	70.051	5.9314	7.1047	1.2654
Q13595-2;Q13595-4;Q13595-3;Q13595	Transformer-2 protein homolog alpha	TRA2A	>sp|Q13595-2|TRA2A_HUMAN Isoform Short of Transformer-2 protein homolog alpha OS=Homo sapiens GN=TRA2A;>sp|Q13595-4|TRA2A_HUMAN Isoform 4 of Transformer-2 protein homolog alpha OS=Homo sapiens GN=TRA2A;>sp|Q13595-3|TRA2A_HUMAN Isoform 3 of Transformer-2 pr	12.951	5.9256	4.6717	0.74064
Q5SSJ5;Q5SSJ5-2;Q5SSJ5-3;X6RGJ2;B0QZK4;Q5SWC8;B0QZK9;B0QZK8;Q5SSJ5-5	Heterochromatin protein 1-binding protein 3	HP1BP3	>sp|Q5SSJ5|HP1B3_HUMAN Heterochromatin protein 1-binding protein 3 OS=Homo sapiens GN=HP1BP3 PE=1 SV=1;>sp|Q5SSJ5-2|HP1B3_HUMAN Isoform 2 of Heterochromatin protein 1-binding protein 3 OS=Homo sapiens GN=HP1BP3;>sp|Q5SSJ5-3|HP1B3_HUMAN Isoform 3 of Heteroc	61.206	5.9068	4.733	0.81002
A0A0A0MR02;P45880-2;P45880;P45880-1;A2A3S1;Q5JSD2;Q5JSD1	Voltage-dependent anion-selective channel protein 2	VDAC2	>tr|A0A0A0MR02|A0A0A0MR02_HUMAN Voltage-dependent anion-selective channel protein 2 (Fragment) OS=Homo sapiens GN=VDAC2 PE=1 SV=1;>sp|P45880-2|VDAC2_HUMAN Isoform 2 of Voltage-dependent anion-selective channel protein 2 OS=Homo sapiens GN=VDAC2;>sp|P45880|	30.348	5.8315	7.3568	1.3095
Q9ULV4;Q9ULV4-2;Q9ULV4-3;B4E3S0;H0YHL7;F8VV53;F8W1H8;F8VUX3;F8VSA4;F8VRE9;F8VTT6;F8VVB7;A0A087WW53;F5H390;J3QLV6;J3KSS5;Q6QEF8-4;Q6QEF8-3;Q6QEF8-2;Q6QEF8-5;Q6QEF8;Q9BR76	Coronin-1C;Coronin	CORO1C	>sp|Q9ULV4|COR1C_HUMAN Coronin-1C OS=Homo sapiens GN=CORO1C PE=1 SV=1;>sp|Q9ULV4-2|COR1C_HUMAN Isoform 2 of Coronin-1C OS=Homo sapiens GN=CORO1C;>sp|Q9ULV4-3|COR1C_HUMAN Isoform 3 of Coronin-1C OS=Homo sapiens GN=CORO1C;>tr|B4E3S0|B4E3S0_HUMAN Coronin OS=H	53.248	5.809	4.543	0.65719
J3KRF8;J3KTD6;Q96GD4-3;Q96GD4-2;Q96GD4;Q96GD4-5;J3KRJ2;J3QR41;J3QLN8;Q96GD4-4	Aurora kinase B	AURKB	>tr|J3KRF8|J3KRF8_HUMAN Aurora kinase B OS=Homo sapiens GN=AURKB PE=1 SV=1;>tr|J3KTD6|J3KTD6_HUMAN Aurora kinase B (Fragment) OS=Homo sapiens GN=AURKB PE=1 SV=1;>sp|Q96GD4-3|AURKB_HUMAN Isoform 3 of Aurora kinase B OS=Homo sapiens GN=AURKB;>sp|Q96GD4-2|AUR	13.51	5.7818	4.894	0.88919
Q9UHB6-4;Q9UHB6-5;F8VTU2;F8VVQ7;J3QQM5;Q9BT23	LIM domain and actin-binding protein 1	LIMA1	>sp|Q9UHB6-4|LIMA1_HUMAN Isoform 4 of LIM domain and actin-binding protein 1 OS=Homo sapiens GN=LIMA1;>sp|Q9UHB6-5|LIMA1_HUMAN Isoform 5 of LIM domain and actin-binding protein 1 OS=Homo sapiens GN=LIMA1	85.223	5.7788	3.7606	0.65197
Q9UIG0-2;Q9UIG0	Tyrosine-protein kinase BAZ1B	BAZ1B	>sp|Q9UIG0-2|BAZ1B_HUMAN Isoform 2 of Tyrosine-protein kinase BAZ1B OS=Homo sapiens GN=BAZ1B;>sp|Q9UIG0|BAZ1B_HUMAN Tyrosine-protein kinase BAZ1B OS=Homo sapiens GN=BAZ1B PE=1 SV=2	170.45	5.7731	5.4636	0.81051
Q5QPL9;Q9UKM9-2;Q9UKM9;Q5QPM0;Q5QPM1;Q5QPM2	RNA-binding protein Raly	RALY	>tr|Q5QPL9|Q5QPL9_HUMAN RNA-binding protein Raly (Fragment) OS=Homo sapiens GN=RALY PE=1 SV=1;>sp|Q9UKM9-2|RALY_HUMAN Isoform 1 of RNA-binding protein Raly OS=Homo sapiens GN=RALY;>sp|Q9UKM9|RALY_HUMAN RNA-binding protein Raly OS=Homo sapiens GN=RALY PE=1	24.665	5.5995	4.5897	0.65698
Q14669;Q14669-2;Q14669-3;Q14669-4;G5E9G6;F8W9P3;C9JLJ5;C9JSX9;C9JLD7;H7C1L9	E3 ubiquitin-protein ligase TRIP12	TRIP12	>sp|Q14669|TRIPC_HUMAN E3 ubiquitin-protein ligase TRIP12 OS=Homo sapiens GN=TRIP12 PE=1 SV=1;>sp|Q14669-2|TRIPC_HUMAN Isoform 2 of E3 ubiquitin-protein ligase TRIP12 OS=Homo sapiens GN=TRIP12;>sp|Q14669-3|TRIPC_HUMAN Isoform 3 of E3 ubiquitin-protein liga	220.43	5.5068	3.4059	0.63283
Q14980-2;Q14980;A0A087WY61;Q14980-4;Q14980-3;H0YFY6;Q14980-5;K4DIE0;F5H4J1;F5H6Y5;F5H1L0;F5GZW1;F5H2F3;F5H3L6;F5H0Z7;F5H763	Nuclear mitotic apparatus protein 1	NUMA1	>sp|Q14980-2|NUMA1_HUMAN Isoform 2 of Nuclear mitotic apparatus protein 1 OS=Homo sapiens GN=NUMA1;>sp|Q14980|NUMA1_HUMAN Nuclear mitotic apparatus protein 1 OS=Homo sapiens GN=NUMA1 PE=1 SV=2;>tr|A0A087WY61|A0A087WY61_HUMAN Nuclear mitotic apparatus prote	236.51	5.4425	3.9118	0.67708
O60506-4;O60506-3;B7Z645;O60506-5;F6UXX1;H0YAA0		SYNCRIP	>sp|O60506-4|HNRPQ_HUMAN Isoform 4 of Heterogeneous nuclear ribonucleoprotein Q OS=Homo sapiens GN=SYNCRIP;>sp|O60506-3|HNRPQ_HUMAN Isoform 3 of Heterogeneous nuclear ribonucleoprotein Q OS=Homo sapiens GN=SYNCRIP;>tr|B7Z645|B7Z645_HUMAN Heterogeneous nucl	58.735	5.4044	4.7992	0.84826
P10412;P16402;Q02539;P22492	Histone H1.4;Histone H1.3	HIST1H1E;HIST1H1D	>sp|P10412|H14_HUMAN Histone H1.4 OS=Homo sapiens GN=HIST1H1E PE=1 SV=2;>sp|P16402|H13_HUMAN Histone H1.3 OS=Homo sapiens GN=HIST1H1D PE=1 SV=2	21.865	5.3399	5.8951	1.1163
Q8NEJ9-2;Q8NEJ9;G3V4G1;H0YJ17	Neuroguidin	NGDN	>sp|Q8NEJ9-2|NGDN_HUMAN Isoform 2 of Neuroguidin OS=Homo sapiens GN=NGDN;>sp|Q8NEJ9|NGDN_HUMAN Neuroguidin OS=Homo sapiens GN=NGDN PE=1 SV=1;>tr|G3V4G1|G3V4G1_HUMAN Neuroguidin (Fragment) OS=Homo sapiens GN=NGDN PE=1 SV=5;>tr|H0YJ17|H0YJ17_HUMAN Neuroguidi	35.25	5.3386	6.676	1.1263
Q92979;A0A087WVM7;V9GYP5;A0A087WWQ2	Ribosomal RNA small subunit methyltransferase NEP1	EMG1	>sp|Q92979|NEP1_HUMAN Ribosomal RNA small subunit methyltransferase NEP1 OS=Homo sapiens GN=EMG1 PE=1 SV=4;>tr|A0A087WVM7|A0A087WVM7_HUMAN Ribosomal RNA small subunit methyltransferase NEP1 (Fragment) OS=Homo sapiens GN=EMG1 PE=1 SV=1;>tr|V9GYP5|V9GYP5_HUM	26.72	5.3088	6.6811	0.87671
F8W930;Q9Y6M1-1;Q9Y6M1;Q9Y6M1-5;Q9Y6M1-6;Q9Y6M1-3;Q9Y6M1-4;Q9NZI8-2;Q9NZI8	Insulin-like growth factor 2 mRNA-binding protein 2	IGF2BP2	>tr|F8W930|F8W930_HUMAN Insulin-like growth factor 2 mRNA-binding protein 2 OS=Homo sapiens GN=IGF2BP2 PE=1 SV=1;>sp|Q9Y6M1-1|IF2B2_HUMAN Isoform 2 of Insulin-like growth factor 2 mRNA-binding protein 2 OS=Homo sapiens GN=IGF2BP2;>sp|Q9Y6M1|IF2B2_HUMAN Ins	66.785	5.2434	3.0393	0.60539
O75367-2;O75367-3;O75367;D6RCF2;B4DJC3	Core histone macro-H2A.1	H2AFY	>sp|O75367-2|H2AY_HUMAN Isoform 1 of Core histone macro-H2A.1 OS=Homo sapiens GN=H2AFY;>sp|O75367-3|H2AY_HUMAN Isoform 3 of Core histone macro-H2A.1 OS=Homo sapiens GN=H2AFY;>sp|O75367|H2AY_HUMAN Core histone macro-H2A.1 OS=Homo sapiens GN=H2AFY PE=1 SV=4	39.183	5.2383	6.2932	0.95139
P62987;M0R2S1;M0R1M6	Ubiquitin-60S ribosomal protein L40;Ubiquitin;60S ribosomal protein L40	UBA52	>sp|P62987|RL40_HUMAN Ubiquitin-60S ribosomal protein L40 OS=Homo sapiens GN=UBA52 PE=1 SV=2;>tr|M0R2S1|M0R2S1_HUMAN Ubiquitin-60S ribosomal protein L40 (Fragment) OS=Homo sapiens GN=UBA52 PE=1 SV=1;>tr|M0R1M6|M0R1M6_HUMAN Ubiquitin-60S ribosomal protein L	14.728	5.1459	4.5956	1.0273
P62995;P62995-3;H7BXF3;H7C2L4	Transformer-2 protein homolog beta	TRA2B	>sp|P62995|TRA2B_HUMAN Transformer-2 protein homolog beta OS=Homo sapiens GN=TRA2B PE=1 SV=1;>sp|P62995-3|TRA2B_HUMAN Isoform 3 of Transformer-2 protein homolog beta OS=Homo sapiens GN=TRA2B;>tr|H7BXF3|H7BXF3_HUMAN Transformer-2 protein homolog beta (Fragm	33.665	5.1192	3.8392	0.84094
P22626;A0A087WUI2	Heterogeneous nuclear ribonucleoproteins A2/B1	HNRNPA2B1	>sp|P22626|ROA2_HUMAN Heterogeneous nuclear ribonucleoproteins A2/B1 OS=Homo sapiens GN=HNRNPA2B1 PE=1 SV=2;>tr|A0A087WUI2|A0A087WUI2_HUMAN Heterogeneous nuclear ribonucleoproteins A2/B1 OS=Homo sapiens GN=HNRNPA2B1 PE=1 SV=1	37.429	5.1168	3.1196	0.75718
F2Z2W6;F2Z2Y5;H7BXJ5;P05114	Non-histone chromosomal protein HMG-14	HMGN1	>tr|F2Z2W6|F2Z2W6_HUMAN Non-histone chromosomal protein HMG-14 OS=Homo sapiens GN=HMGN1 PE=1 SV=1;>tr|F2Z2Y5|F2Z2Y5_HUMAN Non-histone chromosomal protein HMG-14 OS=Homo sapiens GN=HMGN1 PE=1 SV=1;>tr|H7BXJ5|H7BXJ5_HUMAN Non-histone chromosomal protein HMG-	4.7446	5.0734	4.774	0.92299
P14866;M0QXS5;P14866-2;M0QYT0;M0R076;M0R1W6;B4DVF8;M0QYL7	Heterogeneous nuclear ribonucleoprotein L	HNRNPL	>sp|P14866|HNRPL_HUMAN Heterogeneous nuclear ribonucleoprotein L OS=Homo sapiens GN=HNRNPL PE=1 SV=2;>tr|M0QXS5|M0QXS5_HUMAN Heterogeneous nuclear ribonucleoprotein L (Fragment) OS=Homo sapiens GN=HNRNPL PE=1 SV=1;>sp|P14866-2|HNRPL_HUMAN Isoform 2 of Hete	64.132	5.0626	4.1655	0.86088
O60832;O60832-2;C9IYT0;H7C0M1;H7C2Q9;H7BZF2;H7C2Q2	H/ACA ribonucleoprotein complex subunit 4	DKC1	>sp|O60832|DKC1_HUMAN H/ACA ribonucleoprotein complex subunit 4 OS=Homo sapiens GN=DKC1 PE=1 SV=3;>sp|O60832-2|DKC1_HUMAN Isoform 3 of H/ACA ribonucleoprotein complex subunit 4 OS=Homo sapiens GN=DKC1;>tr|C9IYT0|C9IYT0_HUMAN H/ACA ribonucleoprotein complex	57.673	5.0077	4.9022	0.80248
Q15424;Q15424-4;Q15424-3;Q15424-2;K7EII0;K7ES42	Scaffold attachment factor B1	SAFB	>sp|Q15424|SAFB1_HUMAN Scaffold attachment factor B1 OS=Homo sapiens GN=SAFB PE=1 SV=4;>sp|Q15424-4|SAFB1_HUMAN Isoform 4 of Scaffold attachment factor B1 OS=Homo sapiens GN=SAFB;>sp|Q15424-3|SAFB1_HUMAN Isoform 3 of Scaffold attachment factor B1 OS=Homo s	102.64	4.9958	4.054	0.79696
Q5JRI1;O75494-5;O75494-4;O75494-6;O75494-3;O75494-2;O75494;Q6IQ42;R4GMP8;Q8WXF0	Serine/arginine-rich splicing factor 10	SRSF10;FUSIP1	>tr|Q5JRI1|Q5JRI1_HUMAN Serine/arginine-rich-splicing factor 10 OS=Homo sapiens GN=SRSF10 PE=1 SV=1;>sp|O75494-5|SRS10_HUMAN Isoform 5 of Serine/arginine-rich splicing factor 10 OS=Homo sapiens GN=SRSF10;>sp|O75494-4|SRS10_HUMAN Isoform 4 of Serine/arginin	20.913	4.9656	4.8361	0.9083
E9PHV5;P28290;P28290-2;P28290-3;E7EUL7;H7BZ26	Sperm-specific antigen 2	SSFA2	>tr|E9PHV5|E9PHV5_HUMAN Sperm-specific antigen 2 OS=Homo sapiens GN=SSFA2 PE=1 SV=1;>sp|P28290|SSFA2_HUMAN Sperm-specific antigen 2 OS=Homo sapiens GN=SSFA2 PE=1 SV=3;>sp|P28290-2|SSFA2_HUMAN Isoform 2 of Sperm-specific antigen 2 OS=Homo sapiens GN=SSFA2;>	136.14	4.9635	3.8806	0.76958
A0A087WUK2;O14979	Heterogeneous nuclear ribonucleoprotein D-like	HNRNPDL	>tr|A0A087WUK2|A0A087WUK2_HUMAN Heterogeneous nuclear ribonucleoprotein D-like OS=Homo sapiens GN=HNRNPDL PE=1 SV=1;>sp|O14979|HNRDL_HUMAN Heterogeneous nuclear ribonucleoprotein D-like OS=Homo sapiens GN=HNRNPDL PE=1 SV=3	40.04	4.913	3.5812	0.75937
A0A087X1B7;X6R700;Q9Y3Y2-4;Q9Y3Y2;Q9Y3Y2-3	Chromatin target of PRMT1 protein	CHTOP	>tr|A0A087X1B7|A0A087X1B7_HUMAN Chromatin target of PRMT1 protein OS=Homo sapiens GN=CHTOP PE=1 SV=1;>tr|X6R700|X6R700_HUMAN Chromatin target of PRMT1 protein OS=Homo sapiens GN=CHTOP PE=1 SV=1;>sp|Q9Y3Y2-4|CHTOP_HUMAN Isoform 3 of Chromatin target of PRMT	8.5199	4.899	4.4528	1.0265
P16403	Histone H1.2	HIST1H1C	>sp|P16403|H12_HUMAN Histone H1.2 OS=Homo sapiens GN=HIST1H1C PE=1 SV=2	21.364	4.8821	4.8348	0.8904
Q9H6F5;Q9H6F5-2;H0YG79	Coiled-coil domain-containing protein 86	CCDC86	>sp|Q9H6F5|CCD86_HUMAN Coiled-coil domain-containing protein 86 OS=Homo sapiens GN=CCDC86 PE=1 SV=1;>sp|Q9H6F5-2|CCD86_HUMAN Isoform 2 of Coiled-coil domain-containing protein 86 OS=Homo sapiens GN=CCDC86	40.235	4.8537	4.2007	0.65825
G3V4W0;B4DY08;B2R5W2;P07910-2;P07910;G3V4C1;G3V2Q1;P07910-4;G3V576;P07910-3;G3V555;G3V575;G3V5V7;G3V2D6;G3V5X6;G3V3K6;G3V251;B4DSU6;G3V4M8;P0DMR1;B7ZW38;O60812;B2RXH8;G3V2H6;E5RG71;B3KT61;Q86SE5;Q86SE5-3	Heterogeneous nuclear ribonucleoproteins C1/C2	HNRNPC	>tr|G3V4W0|G3V4W0_HUMAN Heterogeneous nuclear ribonucleoproteins C1/C2 (Fragment) OS=Homo sapiens GN=HNRNPC PE=1 SV=1;>tr|B4DY08|B4DY08_HUMAN Heterogeneous nuclear ribonucleoproteins C1/C2 OS=Homo sapiens GN=HNRNPC PE=1 SV=1;>tr|B2R5W2|B2R5W2_HUMAN Heterog	28.916	4.8307	4.3601	0.70824
P12004	Proliferating cell nuclear antigen	PCNA	>sp|P12004|PCNA_HUMAN Proliferating cell nuclear antigen OS=Homo sapiens GN=PCNA PE=1 SV=1	28.768	4.8239	3.6192	0.77406
P38159;P38159-2;H3BT71;H0Y6E7;H3BUY5;H3BR27;P38159-3;O75526;H3BNC1;G3V220;Q8N7X1;O14776-2;O14776	RNA-binding motif protein, X chromosome;RNA-binding motif protein, X chromosome, N-terminally processed	RBMX	>sp|P38159|RBMX_HUMAN RNA-binding motif protein, X chromosome OS=Homo sapiens GN=RBMX PE=1 SV=3;>sp|P38159-2|RBMX_HUMAN Isoform 2 of RNA-binding motif protein, X chromosome OS=Homo sapiens GN=RBMX;>tr|H3BT71|H3BT71_HUMAN RNA-binding motif protein, X chromo	42.331	4.8226	4.6043	0.92915
Q8IVT2	Mitotic interactor and substrate of PLK1	MISP	>sp|Q8IVT2|MISP_HUMAN Mitotic interactor and substrate of PLK1 OS=Homo sapiens GN=MISP PE=1 SV=1	75.356	4.8158	2.9027	0.51259
Q71DI3;P68431;Q16695;K7EK07;P84243;K7EMV3;B4DEB1;K7ES00	Histone H3.2;Histone H3.1;Histone H3.1t;Histone H3;Histone H3.3	HIST2H3A;HIST1H3A;HIST3H3;H3F3B;H3F3A	>sp|Q71DI3|H32_HUMAN Histone H3.2 OS=Homo sapiens GN=HIST2H3A PE=1 SV=3;>sp|P68431|H31_HUMAN Histone H3.1 OS=Homo sapiens GN=HIST1H3A PE=1 SV=2;>sp|Q16695|H31T_HUMAN Histone H3.1t OS=Homo sapiens GN=HIST3H3 PE=1 SV=3;>tr|K7EK07|K7EK07_HUMAN Histone H3 (Fra	15.388	4.7899	4.8115	1.0028
P62701;Q8TD47;C9JEH7;P22090;A6NH36	40S ribosomal protein S4, X isoform;40S ribosomal protein S4, Y isoform 2	RPS4X;RPS4Y2	>sp|P62701|RS4X_HUMAN 40S ribosomal protein S4, X isoform OS=Homo sapiens GN=RPS4X PE=1 SV=2;>sp|Q8TD47|RS4Y2_HUMAN 40S ribosomal protein S4, Y isoform 2 OS=Homo sapiens GN=RPS4Y2 PE=2 SV=3	29.597	4.7543	2.4732	0.53208
A0A0D9SFB3;A0A0D9SG12;A0A0D9SF53;O00571;O00571-2;O15523-2;O15523;B4DLA0;O15523-3;C9J8G5;C9J081;A0A087WVZ1;A0A087WX09;D6RCM4;Q9NQI0-3;Q9NQI0-2;Q9NQI0-4;Q9NQI0	ATP-dependent RNA helicase DDX3X;ATP-dependent RNA helicase DDX3Y	DDX3X;DDX3Y	>tr|A0A0D9SFB3|A0A0D9SFB3_HUMAN ATP-dependent RNA helicase DDX3X OS=Homo sapiens GN=DDX3X PE=1 SV=1;>tr|A0A0D9SG12|A0A0D9SG12_HUMAN ATP-dependent RNA helicase DDX3X OS=Homo sapiens GN=DDX3X PE=1 SV=1;>tr|A0A0D9SF53|A0A0D9SF53_HUMAN ATP-dependent RNA helica	70.839	4.6961	3.0056	0.37759
E7EQT4;S4R3H4;Q9UKV3;Q9UKV3-5;Q9UKV3-3;Q9UKV3-2;G3V3B0;G3V3T3	Apoptotic chromatin condensation inducer in the nucleus	ACIN1	>tr|E7EQT4|E7EQT4_HUMAN Apoptotic chromatin condensation inducer in the nucleus OS=Homo sapiens GN=ACIN1 PE=1 SV=2;>tr|S4R3H4|S4R3H4_HUMAN Apoptotic chromatin condensation inducer in the nucleus OS=Homo sapiens GN=ACIN1 PE=1 SV=1;>sp|Q9UKV3|ACINU_HUMAN Apo	147.36	4.6909	3.4687	0.77618
P55769;B1AHD1	NHP2-like protein 1;NHP2-like protein 1, N-terminally processed	NHP2L1	>sp|P55769|NH2L1_HUMAN NHP2-like protein 1 OS=Homo sapiens GN=NHP2L1 PE=1 SV=3;>tr|B1AHD1|B1AHD1_HUMAN NHP2-like protein 1 OS=Homo sapiens GN=NHP2L1 PE=1 SV=1	14.173	4.6852	5.3739	1.0905
Q08211;Q08211-2;REV__H0YA90;REV__Q7Z6J0-3	ATP-dependent RNA helicase A	DHX9	>sp|Q08211|DHX9_HUMAN ATP-dependent RNA helicase A OS=Homo sapiens GN=DHX9 PE=1 SV=4	140.96	4.6434	2.91	0.61681
O75475;O75475-3;O75475-2;V9GYT7	PC4 and SFRS1-interacting protein	PSIP1	>sp|O75475|PSIP1_HUMAN PC4 and SFRS1-interacting protein OS=Homo sapiens GN=PSIP1 PE=1 SV=1;>sp|O75475-3|PSIP1_HUMAN Isoform 3 of PC4 and SFRS1-interacting protein OS=Homo sapiens GN=PSIP1;>sp|O75475-2|PSIP1_HUMAN Isoform 2 of PC4 and SFRS1-interacting pro	60.103	4.607	3.0705	0.76709
Q96I25;Q5W011;Q5W010;Q5W012;H0Y6J6	Splicing factor 45	RBM17	>sp|Q96I25|SPF45_HUMAN Splicing factor 45 OS=Homo sapiens GN=RBM17 PE=1 SV=1;>tr|Q5W011|Q5W011_HUMAN Splicing factor 45 (Fragment) OS=Homo sapiens GN=RBM17 PE=1 SV=1;>tr|Q5W010|Q5W010_HUMAN Splicing factor 45 (Fragment) OS=Homo sapiens GN=RBM17 PE=1 SV=1;>	44.961	4.6027	2.4153	0.55172
O60264	SWI/SNF-related matrix-associated actin-dependent regulator of chromatin subfamily A member 5	SMARCA5	>sp|O60264|SMCA5_HUMAN SWI/SNF-related matrix-associated actin-dependent regulator of chromatin subfamily A member 5 OS=Homo sapiens GN=SMARCA5 PE=1 SV=1	121.9	4.601	3.9747	0.69331
P62753;A2A3R7;A2A3R5	40S ribosomal protein S6	RPS6	>sp|P62753|RS6_HUMAN 40S ribosomal protein S6 OS=Homo sapiens GN=RPS6 PE=1 SV=1;>tr|A2A3R7|A2A3R7_HUMAN 40S ribosomal protein S6 OS=Homo sapiens GN=RPS6 PE=1 SV=1;>tr|A2A3R5|A2A3R5_HUMAN 40S ribosomal protein S6 OS=Homo sapiens GN=RPS6 PE=1 SV=1	28.68	4.5511	2.4123	0.49736
B5MCP9;P62081	40S ribosomal protein S7	RPS7	>tr|B5MCP9|B5MCP9_HUMAN 40S ribosomal protein S7 OS=Homo sapiens GN=RPS7 PE=1 SV=1;>sp|P62081|RS7_HUMAN 40S ribosomal protein S7 OS=Homo sapiens GN=RPS7 PE=1 SV=1	21.312	4.5442	2.2024	0.45839
F8W6I7;P09651-3;P09651-2;P09651;Q32P51;F8VTQ5;F8W646;F8VZ49;H0YH80;F8VYN5	Heterogeneous nuclear ribonucleoprotein A1;Heterogeneous nuclear ribonucleoprotein A1, N-terminally processed;Heterogeneous nuclear ribonucleoprotein A1-like 2	HNRNPA1;HNRNPA1L2	>tr|F8W6I7|F8W6I7_HUMAN Heterogeneous nuclear ribonucleoprotein A1 OS=Homo sapiens GN=HNRNPA1 PE=1 SV=2;>sp|P09651-3|ROA1_HUMAN Isoform 2 of Heterogeneous nuclear ribonucleoprotein A1 OS=Homo sapiens GN=HNRNPA1;>sp|P09651-2|ROA1_HUMAN Isoform A1-A of Heter	33.155	4.5436	3.7352	0.87346
Q96KR1;H0Y8W1;Q9UPR6	Zinc finger RNA-binding protein	ZFR	>sp|Q96KR1|ZFR_HUMAN Zinc finger RNA-binding protein OS=Homo sapiens GN=ZFR PE=1 SV=2	117.01	4.5317	3.478	0.70738
Q96PK6;Q96PK6-2;A0A0A6YYI9;F8WDX3;A0A0A0MSL8;B8ZZ74;Q96PK6-3;Q96PK6-4;Q96PK6-5	RNA-binding protein 14	RBM14	>sp|Q96PK6|RBM14_HUMAN RNA-binding protein 14 OS=Homo sapiens GN=RBM14 PE=1 SV=2	69.491	4.4831	2.9878	0.18498
P11021	78 kDa glucose-regulated protein	HSPA5	>sp|P11021|GRP78_HUMAN 78 kDa glucose-regulated protein OS=Homo sapiens GN=HSPA5 PE=1 SV=2	72.332	4.4616	4.5007	0.95449
Q13151	Heterogeneous nuclear ribonucleoprotein A0	HNRNPA0	>sp|Q13151|ROA0_HUMAN Heterogeneous nuclear ribonucleoprotein A0 OS=Homo sapiens GN=HNRNPA0 PE=1 SV=1	30.84	4.4561	4.2824	0.90061
Q9NWH9;H7C3F4;Q9NWH9-3;H0YMM0;H7BXE3;H0YKH2;H0YL55;H0YLW7;H0YMW8;H0YNF3;H0YMR6;H0YLE6;H0YKU6	SAFB-like transcription modulator	SLTM	>sp|Q9NWH9|SLTM_HUMAN SAFB-like transcription modulator OS=Homo sapiens GN=SLTM PE=1 SV=2;>tr|H7C3F4|H7C3F4_HUMAN SAFB-like transcription modulator (Fragment) OS=Homo sapiens GN=SLTM PE=1 SV=1;>sp|Q9NWH9-3|SLTM_HUMAN Isoform 2 of SAFB-like transcription mo	117.15	4.4493	3.8343	0.83967
O15213;H0Y6G3	WD repeat-containing protein 46	WDR46	>sp|O15213|WDR46_HUMAN WD repeat-containing protein 46 OS=Homo sapiens GN=WDR46 PE=1 SV=3	68.07	4.4254	3.7477	0.87938
P47755;C9JUG7;F8W9N7;A0A0D9SET8;P47755-2	F-actin-capping protein subunit alpha-2	CAPZA2	>sp|P47755|CAZA2_HUMAN F-actin-capping protein subunit alpha-2 OS=Homo sapiens GN=CAPZA2 PE=1 SV=3;>tr|C9JUG7|C9JUG7_HUMAN F-actin-capping protein subunit alpha-2 OS=Homo sapiens GN=CAPZA2 PE=1 SV=1;>tr|F8W9N7|F8W9N7_HUMAN F-actin-capping protein subunit a	32.949	4.4188	1.8029	0.39265
Q9BVJ6-3;Q9BVJ6;Q9BVJ6-2;X6RJY0;Q5TAP6	U3 small nucleolar RNA-associated protein 14 homolog A	UTP14A	>sp|Q9BVJ6-3|UT14A_HUMAN Isoform 3 of U3 small nucleolar RNA-associated protein 14 homolog A OS=Homo sapiens GN=UTP14A;>sp|Q9BVJ6|UT14A_HUMAN U3 small nucleolar RNA-associated protein 14 homolog A OS=Homo sapiens GN=UTP14A PE=1 SV=1;>sp|Q9BVJ6-2|UT14A_HUMA	82.004	4.3855	3.2953	0.79361
Q9UNX4;Q6PDA5	WD repeat-containing protein 3	WDR3	>sp|Q9UNX4|WDR3_HUMAN WD repeat-containing protein 3 OS=Homo sapiens GN=WDR3 PE=1 SV=1	106.1	4.3829	3.2492	0.77754
Q9H8H0;Q9H8H0-2;J3QLQ6;J3QR28;J3QKV1	Nucleolar protein 11	NOL11	>sp|Q9H8H0|NOL11_HUMAN Nucleolar protein 11 OS=Homo sapiens GN=NOL11 PE=1 SV=1	81.123	4.3154	3.9525	0.75652
Q9NYH9	U3 small nucleolar RNA-associated protein 6 homolog	UTP6	>sp|Q9NYH9|UTP6_HUMAN U3 small nucleolar RNA-associated protein 6 homolog OS=Homo sapiens GN=UTP6 PE=2 SV=2	70.193	4.3153	5.6848	0.96375
Q12788;J3KNP2;A0A087WYP7;H3BN88	Transducin beta-like protein 3	TBL3	>sp|Q12788|TBL3_HUMAN Transducin beta-like protein 3 OS=Homo sapiens GN=TBL3 PE=1 SV=2;>tr|J3KNP2|J3KNP2_HUMAN Transducin beta-like protein 3 (Fragment) OS=Homo sapiens GN=TBL3 PE=1 SV=1	89.034	4.3123	5.2976	0.76883
O00567;H0YDU4;Q5JXT2;H0Y653	Nucleolar protein 56	NOP56	>sp|O00567|NOP56_HUMAN Nucleolar protein 56 OS=Homo sapiens GN=NOP56 PE=1 SV=4	66.049	4.288	4.784	0.77067
A0A087WTT1;P11940-2;P11940;E7EQV3;E7ERJ7;H0YAR2;H0YAP2;Q9H361;H0YBN4;Q4VXU2;E5RH24;E5RJB9;H0YB86;Q4VXU2-2;E5RGH3;E5RHG7;H0YAW6;H0YC10;E5RGC4;E5RFD8;H0YAS7;H0YAS6;H0YB75;H0YCC8;Q96DU9-2;Q96DU9	Polyadenylate-binding protein 1	PABPC1	>tr|A0A087WTT1|A0A087WTT1_HUMAN Polyadenylate-binding protein OS=Homo sapiens GN=PABPC1 PE=1 SV=1;>sp|P11940-2|PABP1_HUMAN Isoform 2 of Polyadenylate-binding protein 1 OS=Homo sapiens GN=PABPC1;>sp|P11940|PABP1_HUMAN Polyadenylate-binding protein 1 OS=Homo	58.535	4.279	2.0173	0.41503
F5H6N1;Q96A72;F5H3U9;F5H124;F5H6P7;P61326	Protein mago nashi homolog 2;Protein mago nashi homolog	MAGOHB;MAGOH	>tr|F5H6N1|F5H6N1_HUMAN Protein mago nashi homolog 2 OS=Homo sapiens GN=MAGOHB PE=1 SV=1;>sp|Q96A72|MGN2_HUMAN Protein mago nashi homolog 2 OS=Homo sapiens GN=MAGOHB PE=1 SV=1;>tr|F5H3U9|F5H3U9_HUMAN Protein mago nashi homolog 2 OS=Homo sapiens GN=MAGOHB P	10.715	4.2757	3.3356	0.88709
F8VPF3;F8W1R7;J3KND3;G8JLA2;G3V1V0;B7Z6Z4;P60660-2;P60660;F8VZU9;G3V1Y7;F8W1I5;F8W180;P14649	Myosin light polypeptide 6;Myosin light chain 6B	PDE6H;MYL6;MYL6B	>tr|F8VPF3|F8VPF3_HUMAN Myosin light polypeptide 6 (Fragment) OS=Homo sapiens GN=MYL6 PE=1 SV=1;>tr|F8W1R7|F8W1R7_HUMAN Myosin light polypeptide 6 OS=Homo sapiens GN=MYL6 PE=1 SV=1;>tr|J3KND3|J3KND3_HUMAN Myosin light polypeptide 6 OS=Homo sapiens GN=MYL6	14.436	4.2655	3.7342	0.51146
Q9Y2P8;Q5VZU3;A0A087X1L9;Q5VZU2;Q5VYW8;Q9Y2P8-2	RNA 3-terminal phosphate cyclase-like protein	RCL1	>sp|Q9Y2P8|RCL1_HUMAN RNA 3-terminal phosphate cyclase-like protein OS=Homo sapiens GN=RCL1 PE=1 SV=3	40.842	4.2331	5.3516	0.79215
Q9BVI4;F5H303	Nucleolar complex protein 4 homolog	NOC4L	>sp|Q9BVI4|NOC4L_HUMAN Nucleolar complex protein 4 homolog OS=Homo sapiens GN=NOC4L PE=1 SV=1	58.467	4.218	5.2217	1.1748
P62805	Histone H4	HIST1H4A	>sp|P62805|H4_HUMAN Histone H4 OS=Homo sapiens GN=HIST1H4A PE=1 SV=2	11.367	4.207	4.1866	0.9434
O43390;O43390-2;O43390-3;O43390-4;B4DT28	Heterogeneous nuclear ribonucleoprotein R	HNRNPR	>sp|O43390|HNRPR_HUMAN Heterogeneous nuclear ribonucleoprotein R OS=Homo sapiens GN=HNRNPR PE=1 SV=1;>sp|O43390-2|HNRPR_HUMAN Isoform 2 of Heterogeneous nuclear ribonucleoprotein R OS=Homo sapiens GN=HNRNPR;>sp|O43390-3|HNRPR_HUMAN Isoform 3 of Heterogeneo	70.942	4.1844	4.1541	0.7719
Q9Y2X3;H7BZ72	Nucleolar protein 58	NOP58	>sp|Q9Y2X3|NOP58_HUMAN Nucleolar protein 58 OS=Homo sapiens GN=NOP58 PE=1 SV=1	59.578	4.1757	4.4741	0.81265
P02545;P02545-6;P02545-3;P02545-2;Q3BDU5;P02545-5;P02545-4;Q5TCI8;H0YAB0;A0A0C4DGC5	Prelamin-A/C;Lamin-A/C	LMNA	>sp|P02545|LMNA_HUMAN Prelamin-A/C OS=Homo sapiens GN=LMNA PE=1 SV=1;>sp|P02545-6|LMNA_HUMAN Isoform 6 of Prelamin-A/C OS=Homo sapiens GN=LMNA;>sp|P02545-3|LMNA_HUMAN Isoform ADelta10 of Prelamin-A/C OS=Homo sapiens GN=LMNA;>sp|P02545-2|LMNA_HUMAN Isoform	74.139	4.1422	5.5324	0.84079
O15479	Melanoma-associated antigen B2	MAGEB2	>sp|O15479|MAGB2_HUMAN Melanoma-associated antigen B2 OS=Homo sapiens GN=MAGEB2 PE=1 SV=3	35.277	4.1394	1.6948	0.41149
Q92804-2;Q92804;A0A075B7D9;A0A075B7F2;A0A075B7F4;A0A075B7E4;A0A075B7C1	TATA-binding protein-associated factor 2N	TAF15	>sp|Q92804-2|RBP56_HUMAN Isoform Short of TATA-binding protein-associated factor 2N OS=Homo sapiens GN=TAF15;>sp|Q92804|RBP56_HUMAN TATA-binding protein-associated factor 2N OS=Homo sapiens GN=TAF15 PE=1 SV=1;>tr|A0A075B7D9|A0A075B7D9_HUMAN TATA-binding pr	61.557	4.1037	2.8706	0.71564
Q14103-3;Q14103;H0Y8G5;H0YA96;D6RAF8;Q14103-4;Q14103-2;D6RF44;D6RD83;D6RBQ9	Heterogeneous nuclear ribonucleoprotein D0	HNRNPD	>sp|Q14103-3|HNRPD_HUMAN Isoform 3 of Heterogeneous nuclear ribonucleoprotein D0 OS=Homo sapiens GN=HNRNPD;>sp|Q14103|HNRPD_HUMAN Heterogeneous nuclear ribonucleoprotein D0 OS=Homo sapiens GN=HNRNPD PE=1 SV=1;>tr|H0Y8G5|H0Y8G5_HUMAN Heterogeneous nuclear r	32.834	4.1024	3.4484	0.84013
Q12906-7;Q12906;Q12906-4;Q12906-6;Q12906-5;Q12906-2;Q12906-3;K7EQR9;K7EKJ9;Q96SI9-2;Q96SI9;K7ERM6;K7ENK6;K7EM82;K7EJ09;K7ER69;K7EQ75;K7ELV3	Interleukin enhancer-binding factor 3	ILF3	>sp|Q12906-7|ILF3_HUMAN Isoform 7 of Interleukin enhancer-binding factor 3 OS=Homo sapiens GN=ILF3;>sp|Q12906|ILF3_HUMAN Interleukin enhancer-binding factor 3 OS=Homo sapiens GN=ILF3 PE=1 SV=3;>sp|Q12906-4|ILF3_HUMAN Isoform 4 of Interleukin enhancer-bindi	95.807	4.0798	3.5804	0.76709
Q15061;C9JEE7;C9IZK7	WD repeat-containing protein 43	WDR43	>sp|Q15061|WDR43_HUMAN WD repeat-containing protein 43 OS=Homo sapiens GN=WDR43 PE=1 SV=3	74.89	4.0726	4.3294	0.93389
Q14966-3;Q14966;Q14966-4;A0A096LPH6;Q14966-2;Q14966-5;A0A096LPI0;A0A096LPB4	Zinc finger protein 638	ZNF638	>sp|Q14966-3|ZN638_HUMAN Isoform 3 of Zinc finger protein 638 OS=Homo sapiens GN=ZNF638;>sp|Q14966|ZN638_HUMAN Zinc finger protein 638 OS=Homo sapiens GN=ZNF638 PE=1 SV=2;>sp|Q14966-4|ZN638_HUMAN Isoform 4 of Zinc finger protein 638 OS=Homo sapiens GN=ZNF6	218.24	4.0632	3.5354	0.72838
Q5UIP0-2;Q5UIP0;H7C2B5;H7BZN3	Telomere-associated protein RIF1	RIF1	>sp|Q5UIP0-2|RIF1_HUMAN Isoform 2 of Telomere-associated protein RIF1 OS=Homo sapiens GN=RIF1;>sp|Q5UIP0|RIF1_HUMAN Telomere-associated protein RIF1 OS=Homo sapiens GN=RIF1 PE=1 SV=2	271.69	4.059	3.8948	0.96735
D6R9P3;D6RD18;D6RBZ0;A0A087WZV1;Q99729-3;Q99729-2;Q99729-4;Q99729	Heterogeneous nuclear ribonucleoprotein A/B	HNRNPAB	>tr|D6R9P3|D6R9P3_HUMAN Heterogeneous nuclear ribonucleoprotein A/B OS=Homo sapiens GN=HNRNPAB PE=1 SV=1;>tr|D6RD18|D6RD18_HUMAN Heterogeneous nuclear ribonucleoprotein A/B OS=Homo sapiens GN=HNRNPAB PE=1 SV=1;>tr|D6RBZ0|D6RBZ0_HUMAN Heterogeneous nuclear	30.302	4.0546	3.5656	0.85871
P17844-2;P17844;J3KTA4;J3KRZ1;J3QRQ7;J3QSF1;J3QR02;J3KRX8;X6RLV5;J3QS79;J3QKN9	Probable ATP-dependent RNA helicase DDX5	DDX5	>sp|P17844-2|DDX5_HUMAN Isoform 2 of Probable ATP-dependent RNA helicase DDX5 OS=Homo sapiens GN=DDX5;>sp|P17844|DDX5_HUMAN Probable ATP-dependent RNA helicase DDX5 OS=Homo sapiens GN=DDX5 PE=1 SV=1;>tr|J3KTA4|J3KTA4_HUMAN Probable ATP-dependent RNA helica	60.563	4.0503	3.0774	0.42367
Q14692	Ribosome biogenesis protein BMS1 homolog	BMS1	>sp|Q14692|BMS1_HUMAN Ribosome biogenesis protein BMS1 homolog OS=Homo sapiens GN=BMS1 PE=1 SV=1	145.81	4.0481	4.0165	0.81837
P13010;C9JZ81;H7C0H9	X-ray repair cross-complementing protein 5	XRCC5	>sp|P13010|XRCC5_HUMAN X-ray repair cross-complementing protein 5 OS=Homo sapiens GN=XRCC5 PE=1 SV=3	82.704	4.0456	6.1045	1.6607
Q00839;Q00839-2;Q5RI18	Heterogeneous nuclear ribonucleoprotein U	HNRNPU	>sp|Q00839|HNRPU_HUMAN Heterogeneous nuclear ribonucleoprotein U OS=Homo sapiens GN=HNRNPU PE=1 SV=6;>sp|Q00839-2|HNRPU_HUMAN Isoform Short of Heterogeneous nuclear ribonucleoprotein U OS=Homo sapiens GN=HNRNPU	90.583	4.0347	3.3818	0.75685
Q8N257	Histone H2B type 3-B	HIST3H2BB	>sp|Q8N257|H2B3B_HUMAN Histone H2B type 3-B OS=Homo sapiens GN=HIST3H2BB PE=1 SV=3	13.908	4.0198	4.1741	1.1373
P31942-2;P31942;P31942-3;P31942-4;P31942-6;P31942-5	Heterogeneous nuclear ribonucleoprotein H3	HNRNPH3	>sp|P31942-2|HNRH3_HUMAN Isoform 2 of Heterogeneous nuclear ribonucleoprotein H3 OS=Homo sapiens GN=HNRNPH3;>sp|P31942|HNRH3_HUMAN Heterogeneous nuclear ribonucleoprotein H3 OS=Homo sapiens GN=HNRNPH3 PE=1 SV=2;>sp|P31942-3|HNRH3_HUMAN Isoform 3 of Heterog	35.238	4.0181	3.5952	0.71393
Q08945;E9PPZ7;E9PMD4	FACT complex subunit SSRP1	SSRP1	>sp|Q08945|SSRP1_HUMAN FACT complex subunit SSRP1 OS=Homo sapiens GN=SSRP1 PE=1 SV=1	81.074	4.0127	4.4192	1.0768
Q15149-4;Q15149-7;Q15149-8;Q15149-9;Q15149-5;Q15149-6;Q15149-2;Q15149;E9PMV1	Plectin	PLEC	>sp|Q15149-4|PLEC_HUMAN Isoform 4 of Plectin OS=Homo sapiens GN=PLEC;>sp|Q15149-7|PLEC_HUMAN Isoform 7 of Plectin OS=Homo sapiens GN=PLEC;>sp|Q15149-8|PLEC_HUMAN Isoform 8 of Plectin OS=Homo sapiens GN=PLEC;>sp|Q15149-9|PLEC_HUMAN Isoform 9 of Plectin OS=H	516.19	3.9973	4.1667	1.1135
P26368-2;P26368;K7ELP8;K7ENG2	Splicing factor U2AF 65 kDa subunit	U2AF2	>sp|P26368-2|U2AF2_HUMAN Isoform 2 of Splicing factor U2AF 65 kDa subunit OS=Homo sapiens GN=U2AF2;>sp|P26368|U2AF2_HUMAN Splicing factor U2AF 65 kDa subunit OS=Homo sapiens GN=U2AF2 PE=1 SV=4	53.12	3.9865	2.9283	1.1383
P55265-5;P55265;P55265-4;H0YCK3;P55265-3;P55265-2	Double-stranded RNA-specific adenosine deaminase	ADAR	>sp|P55265-5|DSRAD_HUMAN Isoform 5 of Double-stranded RNA-specific adenosine deaminase OS=Homo sapiens GN=ADAR;>sp|P55265|DSRAD_HUMAN Double-stranded RNA-specific adenosine deaminase OS=Homo sapiens GN=ADAR PE=1 SV=4;>sp|P55265-4|DSRAD_HUMAN Isoform 4 of D	103.64	3.9808	3.057	0.79483
Q9H0S4-2;Q9H0S4;F5H1N9	Probable ATP-dependent RNA helicase DDX47	DDX47	>sp|Q9H0S4-2|DDX47_HUMAN Isoform 2 of Probable ATP-dependent RNA helicase DDX47 OS=Homo sapiens GN=DDX47;>sp|Q9H0S4|DDX47_HUMAN Probable ATP-dependent RNA helicase DDX47 OS=Homo sapiens GN=DDX47 PE=1 SV=1	45.169	3.9586	3.9344	1.203
P61978;P61978-2;P61978-3;Q5T6W2;S4R457;S4R359	Heterogeneous nuclear ribonucleoprotein K	HNRNPK	>sp|P61978|HNRPK_HUMAN Heterogeneous nuclear ribonucleoprotein K OS=Homo sapiens GN=HNRNPK PE=1 SV=1;>sp|P61978-2|HNRPK_HUMAN Isoform 2 of Heterogeneous nuclear ribonucleoprotein K OS=Homo sapiens GN=HNRNPK;>sp|P61978-3|HNRPK_HUMAN Isoform 3 of Heterogeneo	50.976	3.9432	3.1744	0.76508
Q13185;S4R2Y4;C9JMM0;B8ZZ43	Chromobox protein homolog 3	CBX3	>sp|Q13185|CBX3_HUMAN Chromobox protein homolog 3 OS=Homo sapiens GN=CBX3 PE=1 SV=4;>tr|S4R2Y4|S4R2Y4_HUMAN Chromobox protein homolog 3 (Fragment) OS=Homo sapiens GN=CBX3 PE=1 SV=1;>tr|C9JMM0|C9JMM0_HUMAN Chromobox protein homolog 3 (Fragment) OS=Homo sapi	20.811	3.9378	4.3694	0.87256
Q1KMD3;H3BQZ7	Heterogeneous nuclear ribonucleoprotein U-like protein 2	HNRNPUL2;HNRNPUL2-BSCL2	>sp|Q1KMD3|HNRL2_HUMAN Heterogeneous nuclear ribonucleoprotein U-like protein 2 OS=Homo sapiens GN=HNRNPUL2 PE=1 SV=1;>tr|H3BQZ7|H3BQZ7_HUMAN HCG2044799 OS=Homo sapiens GN=HNRNPUL2-BSCL2 PE=4 SV=1	85.104	3.9324	3.6453	0.86561
A8MXP9;P43243;D6REM6;D6R991;B3KM87;P43243-2;H0Y8T4;Q68E03;D6RAM9;D6RAY2;D6R8Z5;D6RBI2;D6RBK5;D6RE02;D6RIA2;D6RB45;D6R9F3;D6RBS2;D6RCM3;D6REK4	Matrin-3	MATR3	>tr|A8MXP9|A8MXP9_HUMAN Matrin-3 OS=Homo sapiens GN=MATR3 PE=1 SV=1;>sp|P43243|MATR3_HUMAN Matrin-3 OS=Homo sapiens GN=MATR3 PE=1 SV=2;>tr|D6REM6|D6REM6_HUMAN Matrin-3 OS=Homo sapiens GN=MATR3 PE=1 SV=1;>tr|D6R991|D6R991_HUMAN Matrin-3 (Fragment) OS=Homo s	99.966	3.9227	3.4838	0.83392
Q9Y5J1;J3KSR7;J3QR85	U3 small nucleolar RNA-associated protein 18 homolog	UTP18	>sp|Q9Y5J1|UTP18_HUMAN U3 small nucleolar RNA-associated protein 18 homolog OS=Homo sapiens GN=UTP18 PE=1 SV=3	62.003	3.9202	3.7622	0.73547
O43818	U3 small nucleolar RNA-interacting protein 2	RRP9	>sp|O43818|U3IP2_HUMAN U3 small nucleolar RNA-interacting protein 2 OS=Homo sapiens GN=RRP9 PE=1 SV=1	51.84	3.8938	4.0985	1.0563
A0A087WV66;P46013	Antigen KI-67	MKI67	>tr|A0A087WV66|A0A087WV66_HUMAN Antigen KI-67 OS=Homo sapiens GN=MKI67 PE=1 SV=1;>sp|P46013|KI67_HUMAN Antigen KI-67 OS=Homo sapiens GN=MKI67 PE=1 SV=2	358.62	3.884	4.0838	0.80628
P06748;P06748-2;E5RI98;E5RGW4	Nucleophosmin	NPM1	>sp|P06748|NPM_HUMAN Nucleophosmin OS=Homo sapiens GN=NPM1 PE=1 SV=2;>sp|P06748-2|NPM_HUMAN Isoform 2 of Nucleophosmin OS=Homo sapiens GN=NPM1	32.575	3.8471	3.9259	0.79274
Q14690;S4R3Q4	Protein RRP5 homolog	PDCD11	>sp|Q14690|RRP5_HUMAN Protein RRP5 homolog OS=Homo sapiens GN=PDCD11 PE=1 SV=3	208.7	3.8273	3.7497	0.76009
P26599;P26599-2;P26599-3;A6NLN1;A0A0D9SF20;K7EK45;K7EKJ7;A0A087WUW5;A0A087WU68;K7ES59;K7ELW5	Polypyrimidine tract-binding protein 1	PTBP1	>sp|P26599|PTBP1_HUMAN Polypyrimidine tract-binding protein 1 OS=Homo sapiens GN=PTBP1 PE=1 SV=1;>sp|P26599-2|PTBP1_HUMAN Isoform 2 of Polypyrimidine tract-binding protein 1 OS=Homo sapiens GN=PTBP1;>sp|P26599-3|PTBP1_HUMAN Isoform 3 of Polypyrimidine trac	57.221	3.8125	3.2763	0.79192
A0A0A0MTB8;Q8NI36	WD repeat-containing protein 36	WDR36	>tr|A0A0A0MTB8|A0A0A0MTB8_HUMAN WD repeat-containing protein 36 OS=Homo sapiens GN=WDR36 PE=1 SV=1;>sp|Q8NI36|WDR36_HUMAN WD repeat-containing protein 36 OS=Homo sapiens GN=WDR36 PE=1 SV=1	99.365	3.7883	4.6102	0.88824
Q14137;Q14137-2;A0A075B729	Ribosome biogenesis protein BOP1	BOP1	>sp|Q14137|BOP1_HUMAN Ribosome biogenesis protein BOP1 OS=Homo sapiens GN=BOP1 PE=1 SV=2;>sp|Q14137-2|BOP1_HUMAN Isoform 2 of Ribosome biogenesis protein BOP1 OS=Homo sapiens GN=BOP1	83.629	3.7873	5.0194	1.3112
Q14978;Q14978-3;Q14978-2;A0A0A0MRM9;S4R349;S4R3C2;S4R402;S4R341	Nucleolar and coiled-body phosphoprotein 1	NOLC1	>sp|Q14978|NOLC1_HUMAN Nucleolar and coiled-body phosphoprotein 1 OS=Homo sapiens GN=NOLC1 PE=1 SV=2;>sp|Q14978-3|NOLC1_HUMAN Isoform 3 of Nucleolar and coiled-body phosphoprotein 1 OS=Homo sapiens GN=NOLC1;>sp|Q14978-2|NOLC1_HUMAN Isoform Beta of Nucleola	73.602	3.7803	3.0373	0.79031
Q9H0A0;Q9H0A0-2;A0A087WV29;E9PMU0;E9PJN6	N-acetyltransferase 10	NAT10	>sp|Q9H0A0|NAT10_HUMAN N-acetyltransferase 10 OS=Homo sapiens GN=NAT10 PE=1 SV=2;>sp|Q9H0A0-2|NAT10_HUMAN Isoform 2 of N-acetyltransferase 10 OS=Homo sapiens GN=NAT10;>tr|A0A087WV29|A0A087WV29_HUMAN N-acetyltransferase 10 OS=Homo sapiens GN=NAT10 PE=1 SV=1	115.73	3.7729	3.5562	0.89942
B7Z6D5;Q96GQ7;A0A087X059;A0A087WYH5	Probable ATP-dependent RNA helicase DDX27	DDX27	>tr|B7Z6D5|B7Z6D5_HUMAN Probable ATP-dependent RNA helicase DDX27 OS=Homo sapiens GN=DDX27 PE=1 SV=1;>sp|Q96GQ7|DDX27_HUMAN Probable ATP-dependent RNA helicase DDX27 OS=Homo sapiens GN=DDX27 PE=1 SV=2	86.604	3.7568	4.7158	0.86118
Q15459;Q15459-2;F8WB66;H7C1L2;F8WC79	Splicing factor 3A subunit 1	SF3A1	>sp|Q15459|SF3A1_HUMAN Splicing factor 3A subunit 1 OS=Homo sapiens GN=SF3A1 PE=1 SV=1;>sp|Q15459-2|SF3A1_HUMAN Isoform 2 of Splicing factor 3A subunit 1 OS=Homo sapiens GN=SF3A1	88.885	3.7553	2.9675	0.77866
H7BXY3;Q7L2E3-3;Q7L2E3;Q7L2E3-2	Putative ATP-dependent RNA helicase DHX30	DHX30	>tr|H7BXY3|H7BXY3_HUMAN Putative ATP-dependent RNA helicase DHX30 OS=Homo sapiens GN=DHX30 PE=1 SV=1;>sp|Q7L2E3-3|DHX30_HUMAN Isoform 3 of Putative ATP-dependent RNA helicase DHX30 OS=Homo sapiens GN=DHX30;>sp|Q7L2E3|DHX30_HUMAN Putative ATP-dependent RNA	130.55	3.7547	1.8531	0.32159
F5GWX5;A0A0C4DGG9;Q14839;Q14839-2;F5H6N4;K7EMY3;Q8TDI0;F2Z2R5;Q12873-2;Q12873;Q12873-3	Chromodomain-helicase-DNA-binding protein 4	CHD4	>tr|F5GWX5|F5GWX5_HUMAN Chromodomain-helicase-DNA-binding protein 4 OS=Homo sapiens GN=CHD4 PE=1 SV=1;>tr|A0A0C4DGG9|A0A0C4DGG9_HUMAN Chromodomain-helicase-DNA-binding protein 4 OS=Homo sapiens GN=CHD4 PE=1 SV=1;>sp|Q14839|CHD4_HUMAN Chromodomain-helicase-	217.1	3.7396	3.9333	1.0889
O76021;J3QSV6;O76021-2;I3L3U9;I3L3C4;I3L234;J3KPU7;I3L2F2;I3L4T8;I3L1Y4;I3L1A3	Ribosomal L1 domain-containing protein 1	RSL1D1	>sp|O76021|RL1D1_HUMAN Ribosomal L1 domain-containing protein 1 OS=Homo sapiens GN=RSL1D1 PE=1 SV=3;>tr|J3QSV6|J3QSV6_HUMAN Ribosomal L1 domain-containing protein 1 (Fragment) OS=Homo sapiens GN=RSL1D1 PE=1 SV=1;>sp|O76021-2|RL1D1_HUMAN Isoform 2 of Riboso	54.972	3.7365	4.2874	0.89226
J3KRB3;A0A087WWH0;J3QS96;A0A087WXM6;J3QQT2;J3KRX5;A0A0A6YYL6;P18621;P18621-3;A0A087WY81;J3QLC8;J3KSJ0;A0A0A0MRF8;P18621-2	60S ribosomal protein L17	RPL17	>tr|J3KRB3|J3KRB3_HUMAN 60S ribosomal protein L17 (Fragment) OS=Homo sapiens GN=RPL17 PE=1 SV=3;>tr|A0A087WWH0|A0A087WWH0_HUMAN 60S ribosomal protein L17 (Fragment) OS=Homo sapiens GN=RPL17 PE=1 SV=3;>tr|J3QS96|J3QS96_HUMAN 60S ribosomal protein L17 (Fragm	14.894	3.72	2.1663	0.5982
Q9Y3B9	RRP15-like protein	RRP15	>sp|Q9Y3B9|RRP15_HUMAN RRP15-like protein OS=Homo sapiens GN=RRP15 PE=1 SV=2	31.484	3.6978	5.0467	1.1286
Q9BZE4;Q9BZE4-2;Q9BZE4-3;Q5T3R7	Nucleolar GTP-binding protein 1	GTPBP4	>sp|Q9BZE4|NOG1_HUMAN Nucleolar GTP-binding protein 1 OS=Homo sapiens GN=GTPBP4 PE=1 SV=3;>sp|Q9BZE4-2|NOG1_HUMAN Isoform 2 of Nucleolar GTP-binding protein 1 OS=Homo sapiens GN=GTPBP4;>sp|Q9BZE4-3|NOG1_HUMAN Isoform 3 of Nucleolar GTP-binding protein 1 OS	73.964	3.6853	4.0288	1.0027
Q9Y2W1	Thyroid hormone receptor-associated protein 3	THRAP3	>sp|Q9Y2W1|TR150_HUMAN Thyroid hormone receptor-associated protein 3 OS=Homo sapiens GN=THRAP3 PE=1 SV=2	108.66	3.6778	2.752	0.75294
H7C2Q8;Q99848	Probable rRNA-processing protein EBP2	EBNA1BP2	>tr|H7C2Q8|H7C2Q8_HUMAN EBNA1 binding protein 2, isoform CRA_d OS=Homo sapiens GN=EBNA1BP2 PE=1 SV=1;>sp|Q99848|EBP2_HUMAN Probable rRNA-processing protein EBP2 OS=Homo sapiens GN=EBNA1BP2 PE=1 SV=2	40.684	3.6538	3.8865	1.179
A0A087X0X3;P52272-2;P52272;M0R019;M0R2T0;M0QYQ7;M0R0N3;M0R2I7;M0R0Y6;M0QY96;M0QYL3	Heterogeneous nuclear ribonucleoprotein M	HNRNPM	>tr|A0A087X0X3|A0A087X0X3_HUMAN Heterogeneous nuclear ribonucleoprotein M OS=Homo sapiens GN=HNRNPM PE=1 SV=1;>sp|P52272-2|HNRPM_HUMAN Isoform 2 of Heterogeneous nuclear ribonucleoprotein M OS=Homo sapiens GN=HNRNPM;>sp|P52272|HNRPM_HUMAN Heterogeneous nuc	77.569	3.6429	3.2108	0.79874
P11388;P11388-2;P11388-3;P11388-4	DNA topoisomerase 2-alpha	TOP2A	>sp|P11388|TOP2A_HUMAN DNA topoisomerase 2-alpha OS=Homo sapiens GN=TOP2A PE=1 SV=3;>sp|P11388-2|TOP2A_HUMAN Isoform 2 of DNA topoisomerase 2-alpha OS=Homo sapiens GN=TOP2A;>sp|P11388-3|TOP2A_HUMAN Isoform 3 of DNA topoisomerase 2-alpha OS=Homo sapiens GN=	174.38	3.6371	4.4304	1.2959
O75533;H7C341;B4DGZ4;O75533-2;F8WC19	Splicing factor 3B subunit 1	SF3B1	>sp|O75533|SF3B1_HUMAN Splicing factor 3B subunit 1 OS=Homo sapiens GN=SF3B1 PE=1 SV=3	145.83	3.622	2.8071	0.80982
Q5T3Q7;Q9H583;Q6P664	HEAT repeat-containing protein 1;HEAT repeat-containing protein 1, N-terminally processed	HEATR1	>tr|Q5T3Q7|Q5T3Q7_HUMAN HEAT repeat-containing protein 1 OS=Homo sapiens GN=HEATR1 PE=1 SV=1;>sp|Q9H583|HEAT1_HUMAN HEAT repeat-containing protein 1 OS=Homo sapiens GN=HEATR1 PE=1 SV=3	233.27	3.5866	3.5744	0.91266
Q9NQZ2	Something about silencing protein 10	UTP3	>sp|Q9NQZ2|SAS10_HUMAN Something about silencing protein 10 OS=Homo sapiens GN=UTP3 PE=1 SV=1	54.557	3.5559	3.0956	0.85104
A0A087WZZ5;Q13435;E9PPJ0;E9PJ04;H0YCG1;E9PJT3;H0YEX5;E9PIL8	Splicing factor 3B subunit 2	SF3B2	>tr|A0A087WZZ5|A0A087WZZ5_HUMAN Splicing factor 3B subunit 2 OS=Homo sapiens GN=SF3B2 PE=1 SV=1;>sp|Q13435|SF3B2_HUMAN Splicing factor 3B subunit 2 OS=Homo sapiens GN=SF3B2 PE=1 SV=2;>tr|E9PPJ0|E9PPJ0_HUMAN Splicing factor 3B subunit 2 OS=Homo sapiens GN=S	97.584	3.5252	2.6642	0.81185
Q5JTH9;Q5JTH9-2;Q5JTH9-3;A0A087X1U8;H7C1M8;A0A087WYW2;A0A087X0G0	RRP12-like protein	RRP12	>sp|Q5JTH9|RRP12_HUMAN RRP12-like protein OS=Homo sapiens GN=RRP12 PE=1 SV=2;>sp|Q5JTH9-2|RRP12_HUMAN Isoform 2 of RRP12-like protein OS=Homo sapiens GN=RRP12;>sp|Q5JTH9-3|RRP12_HUMAN Isoform 3 of RRP12-like protein OS=Homo sapiens GN=RRP12	143.7	3.4971	3.8108	1.0401
Q9Y3T9	Nucleolar complex protein 2 homolog	NOC2L	>sp|Q9Y3T9|NOC2L_HUMAN Nucleolar complex protein 2 homolog OS=Homo sapiens GN=NOC2L PE=1 SV=4	84.918	3.4874	4.0672	0.83745
P50402;Q5HY57	Emerin	EMD	>sp|P50402|EMD_HUMAN Emerin OS=Homo sapiens GN=EMD PE=1 SV=1;>tr|Q5HY57|Q5HY57_HUMAN Emerin OS=Homo sapiens GN=EMD PE=1 SV=1	28.994	3.4863	4.4422	1.26
Q15717;Q15717-2;M0QZR9;M0R055;B1APY9;B1APY8;A0A0A0MRX1;Q12926-2;Q12926;P26378-4;P26378-2;P26378-5;P26378;P26378-3;B1AM48	ELAV-like protein 1	ELAVL1	>sp|Q15717|ELAV1_HUMAN ELAV-like protein 1 OS=Homo sapiens GN=ELAVL1 PE=1 SV=2;>sp|Q15717-2|ELAV1_HUMAN Isoform 2 of ELAV-like protein 1 OS=Homo sapiens GN=ELAVL1;>tr|M0QZR9|M0QZR9_HUMAN ELAV-like protein 1 OS=Homo sapiens GN=ELAVL1 PE=1 SV=1	36.091	3.4816	2.8846	0.79177
J3KQ96;E7ETY2;Q13428-5;Q13428-2;Q13428-8;Q13428-6;Q13428-7;Q13428;Q13428-3;Q13428-4;H0YAB7	Treacle protein	TCOF1	>tr|J3KQ96|J3KQ96_HUMAN Treacle protein (Fragment) OS=Homo sapiens GN=TCOF1 PE=1 SV=1;>tr|E7ETY2|E7ETY2_HUMAN Treacle protein OS=Homo sapiens GN=TCOF1 PE=1 SV=1;>sp|Q13428-5|TCOF_HUMAN Isoform 5 of Treacle protein OS=Homo sapiens GN=TCOF1;>sp|Q13428-2|TCOF	144.12	3.4776	3.614	1.0052
Q15050	Ribosome biogenesis regulatory protein homolog	RRS1	>sp|Q15050|RRS1_HUMAN Ribosome biogenesis regulatory protein homolog OS=Homo sapiens GN=RRS1 PE=1 SV=2	41.193	3.4632	3.1058	0.90148
E7EX29;P63104;E7ESK7;B0AZS6;E5RIR4;E9PD24;E7EVZ2;P63104-2;E5RGE1;B7Z2E6;H0YB80	14-3-3 protein zeta/delta	YWHAZ	>tr|E7EX29|E7EX29_HUMAN 14-3-3 protein zeta/delta (Fragment) OS=Homo sapiens GN=YWHAZ PE=1 SV=1;>sp|P63104|1433Z_HUMAN 14-3-3 protein zeta/delta OS=Homo sapiens GN=YWHAZ PE=1 SV=1;>tr|E7ESK7|E7ESK7_HUMAN 14-3-3 protein zeta/delta (Fragment) OS=Homo sapiens	28.036	3.4563	1.9877	0.64254
P51991;H7C1J8	Heterogeneous nuclear ribonucleoprotein A3	HNRNPA3	>sp|P51991|ROA3_HUMAN Heterogeneous nuclear ribonucleoprotein A3 OS=Homo sapiens GN=HNRNPA3 PE=1 SV=2	39.594	3.4391	2.769	0.82194
O43143	Putative pre-mRNA-splicing factor ATP-dependent RNA helicase DHX15	DHX15	>sp|O43143|DHX15_HUMAN Pre-mRNA-splicing factor ATP-dependent RNA helicase DHX15 OS=Homo sapiens GN=DHX15 PE=1 SV=2	90.932	3.4139	3.2153	0.88898
O75643;O75643-2;B4E0P5	U5 small nuclear ribonucleoprotein 200 kDa helicase	SNRNP200	>sp|O75643|U520_HUMAN U5 small nuclear ribonucleoprotein 200 kDa helicase OS=Homo sapiens GN=SNRNP200 PE=1 SV=2;>sp|O75643-2|U520_HUMAN Isoform 2 of U5 small nuclear ribonucleoprotein 200 kDa helicase OS=Homo sapiens GN=SNRNP200	244.5	3.399	2.9801	0.79156
P22087;M0R0P1;M0R299;M0QXL5;M0R2Q4;M0R2U2;M0R1H0;M0R2B0	rRNA 2-O-methyltransferase fibrillarin	FBL	>sp|P22087|FBRL_HUMAN rRNA 2-O-methyltransferase fibrillarin OS=Homo sapiens GN=FBL PE=1 SV=2;>tr|M0R0P1|M0R0P1_HUMAN rRNA 2-O-methyltransferase fibrillarin (Fragment) OS=Homo sapiens GN=FBL PE=1 SV=1;>tr|M0R299|M0R299_HUMAN rRNA 2-O-methyltransferase f	33.784	3.3949	4.4608	0.95855
Q9UMS4;F5GY56;H0YGF3;F5H2I0;H0YGZ5	Pre-mRNA-processing factor 19	PRPF19	>sp|Q9UMS4|PRP19_HUMAN Pre-mRNA-processing factor 19 OS=Homo sapiens GN=PRPF19 PE=1 SV=1;>tr|F5GY56|F5GY56_HUMAN Pre-mRNA-processing factor 19 (Fragment) OS=Homo sapiens GN=PRPF19 PE=1 SV=1	55.18	3.3882	2.6362	0.86049
Q6P2Q9;I3L0J9;I3L3Z8;I3L1T8	Pre-mRNA-processing-splicing factor 8	PRPF8	>sp|Q6P2Q9|PRP8_HUMAN Pre-mRNA-processing-splicing factor 8 OS=Homo sapiens GN=PRPF8 PE=1 SV=2	273.6	3.3684	2.873	0.79786
P46087;P46087-4;A0A087WV73;P46087-2;P46087-3;F5GWB7;F5H709;F5H5X6;F5H359;F5GYR3;F5H8G6	Probable 28S rRNA (cytosine(4447)-C(5))-methyltransferase	NOP2	>sp|P46087|NOP2_HUMAN Probable 28S rRNA (cytosine(4447)-C(5))-methyltransferase OS=Homo sapiens GN=NOP2 PE=1 SV=2;>sp|P46087-4|NOP2_HUMAN Isoform 4 of Probable 28S rRNA (cytosine(4447)-C(5))-methyltransferase OS=Homo sapiens GN=NOP2;>tr|A0A087WV73|A0A087WV	89.301	3.3513	4.1012	0.87254
Q5QJE6;J3KP30;E9PRB3	Deoxynucleotidyltransferase terminal-interacting protein 2	DNTTIP2	>sp|Q5QJE6|TDIF2_HUMAN Deoxynucleotidyltransferase terminal-interacting protein 2 OS=Homo sapiens GN=DNTTIP2 PE=1 SV=2;>tr|J3KP30|J3KP30_HUMAN Deoxynucleotidyltransferase terminal-interacting protein 2 OS=Homo sapiens GN=DNTTIP2 PE=1 SV=1	84.468	3.343	2.8516	1.1333
Q8TDN6	Ribosome biogenesis protein BRX1 homolog	BRIX1	>sp|Q8TDN6|BRX1_HUMAN Ribosome biogenesis protein BRX1 homolog OS=Homo sapiens GN=BRIX1 PE=1 SV=2	41.401	3.333	3.9658	0.96797
Q15029-2;Q15029-3;Q15029;K7EP67;K7EJ74	116 kDa U5 small nuclear ribonucleoprotein component	EFTUD2	>sp|Q15029-2|U5S1_HUMAN Isoform 2 of 116 kDa U5 small nuclear ribonucleoprotein component OS=Homo sapiens GN=EFTUD2;>sp|Q15029-3|U5S1_HUMAN Isoform 3 of 116 kDa U5 small nuclear ribonucleoprotein component OS=Homo sapiens GN=EFTUD2;>sp|Q15029|U5S1_HUMAN 11	105.38	3.3084	3.2081	0.77602
Q12874	Splicing factor 3A subunit 3	SF3A3	>sp|Q12874|SF3A3_HUMAN Splicing factor 3A subunit 3 OS=Homo sapiens GN=SF3A3 PE=1 SV=1	58.848	3.3077	2.6004	0.77705
Q9Y3A2;Q9Y3A2-2	Probable U3 small nucleolar RNA-associated protein 11	UTP11L	>sp|Q9Y3A2|UTP11_HUMAN Probable U3 small nucleolar RNA-associated protein 11 OS=Homo sapiens GN=UTP11L PE=1 SV=2	30.446	3.2904	5.2605	1.3629
E9PQN2;E9PKI6;E9PK91;Q9NYF8-3;Q9NYF8-2;Q9NYF8;E9PK09;Q9NYF8-4;E9PJA7;H0YF00;H0YF14	Bcl-2-associated transcription factor 1	BCLAF1	>tr|E9PQN2|E9PQN2_HUMAN Bcl-2-associated transcription factor 1 OS=Homo sapiens GN=BCLAF1 PE=1 SV=1;>tr|E9PKI6|E9PKI6_HUMAN Bcl-2-associated transcription factor 1 OS=Homo sapiens GN=BCLAF1 PE=1 SV=1;>tr|E9PK91|E9PK91_HUMAN Bcl-2-associated transcription f	86.212	3.2721	2.806	0.81936
Q9NVP1;H7C452	ATP-dependent RNA helicase DDX18	DDX18	>sp|Q9NVP1|DDX18_HUMAN ATP-dependent RNA helicase DDX18 OS=Homo sapiens GN=DDX18 PE=1 SV=2	75.406	3.232	4.0115	1.1408
Q15393;Q15393-2;Q15393-3;J3QL37;I3L4G7;J3QRB2	Splicing factor 3B subunit 3	SF3B3	>sp|Q15393|SF3B3_HUMAN Splicing factor 3B subunit 3 OS=Homo sapiens GN=SF3B3 PE=1 SV=4	135.58	3.2293	2.7386	0.81636
Q9Y5S9;Q9Y5S9-2	RNA-binding protein 8A	RBM8A	>sp|Q9Y5S9|RBM8A_HUMAN RNA-binding protein 8A OS=Homo sapiens GN=RBM8A PE=1 SV=1	19.889	3.2225	2.8361	1.005
P20700;E9PBF6;A0A0D9SFE5;A0A0D9SFY5	Lamin-B1	LMNB1	>sp|P20700|LMNB1_HUMAN Lamin-B1 OS=Homo sapiens GN=LMNB1 PE=1 SV=2;>tr|E9PBF6|E9PBF6_HUMAN Lamin-B1 OS=Homo sapiens GN=LMNB1 PE=1 SV=1;>tr|A0A0D9SFE5|A0A0D9SFE5_HUMAN Lamin B1, isoform CRA_a OS=Homo sapiens GN=LMNB1 PE=1 SV=1	66.408	3.2169	3.3282	0.94708
Q9H307;Q9H307-2;G3V5F0;G3V579	Pinin	PNN	>sp|Q9H307|PININ_HUMAN Pinin OS=Homo sapiens GN=PNN PE=1 SV=4;>sp|Q9H307-2|PININ_HUMAN Isoform 2 of Pinin OS=Homo sapiens GN=PNN	81.613	3.2085	2.725	0.97092
P07305;P07305-2	Histone H1.0;Histone H1.0, N-terminally processed	H1F0	>sp|P07305|H10_HUMAN Histone H1.0 OS=Homo sapiens GN=H1F0 PE=1 SV=3;>sp|P07305-2|H10_HUMAN Isoform 2 of Histone H1.0 OS=Homo sapiens GN=H1F0	20.863	3.1937	1.8382	0.48771
B5MCF9;O00541;O00541-2;B3KXD6;H7C267;H7BYY8	Pescadillo homolog	PES1	>tr|B5MCF9|B5MCF9_HUMAN Pescadillo homolog OS=Homo sapiens GN=PES1 PE=1 SV=1;>sp|O00541|PESC_HUMAN Pescadillo homolog OS=Homo sapiens GN=PES1 PE=1 SV=1;>sp|O00541-2|PESC_HUMAN Isoform 2 of Pescadillo homolog OS=Homo sapiens GN=PES1;>tr|B3KXD6|B3KXD6_HUMAN	66.077	3.1853	3.0419	0.95178
A0A087WT20;Q9NV06;B3KME9;E5RHM4;Q9NV06-2;A0A087X1F8	DDB1- and CUL4-associated factor 13	DCAF13	>tr|A0A087WT20|A0A087WT20_HUMAN DDB1- and CUL4-associated factor 13 OS=Homo sapiens GN=DCAF13 PE=1 SV=1;>sp|Q9NV06|DCA13_HUMAN DDB1- and CUL4-associated factor 13 OS=Homo sapiens GN=DCAF13 PE=1 SV=2	67.55	3.1803	3.628	1.1548
A0A0C4DGZ0;P24928;A0A087WWE2;P24928-2	DNA-directed RNA polymerase II subunit RPB1	POLR2A	>tr|A0A0C4DGZ0|A0A0C4DGZ0_HUMAN DNA-directed RNA polymerase OS=Homo sapiens GN=POLR2A PE=1 SV=1;>sp|P24928|RPB1_HUMAN DNA-directed RNA polymerase II subunit RPB1 OS=Homo sapiens GN=POLR2A PE=1 SV=2;>tr|A0A087WWE2|A0A087WWE2_HUMAN DNA-directed RNA polymeras	217.2	3.1659	2.4077	0.73892
E7EQG2;P60842;Q14240;Q14240-2;J3QLN6;J3KS25;J3QR64;J3KTB5;J3QL43;J3KT12;P60842-2;J3QKZ9;J3QS69;J3KSN7;J3KT04;J3KS93;E7EMV8;J3KSZ0;J3QQP0;E9PBH4;F8WE11;J3KTN0	Eukaryotic initiation factor 4A-I;Eukaryotic initiation factor 4A-II	EIF4A2;EIF4A1	>tr|E7EQG2|E7EQG2_HUMAN Eukaryotic initiation factor 4A-II OS=Homo sapiens GN=EIF4A2 PE=1 SV=1;>sp|P60842|IF4A1_HUMAN Eukaryotic initiation factor 4A-I OS=Homo sapiens GN=EIF4A1 PE=1 SV=1;>sp|Q14240|IF4A2_HUMAN Eukaryotic initiation factor 4A-II OS=Homo sa	41.29	3.1493	1.3018	0.41607
O60287	Nucleolar pre-ribosomal-associated protein 1	URB1	>sp|O60287|NPA1P_HUMAN Nucleolar pre-ribosomal-associated protein 1 OS=Homo sapiens GN=URB1 PE=1 SV=4	254.39	3.1445	2.5642	0.81138
Q99459	Cell division cycle 5-like protein	CDC5L	>sp|Q99459|CDC5L_HUMAN Cell division cycle 5-like protein OS=Homo sapiens GN=CDC5L PE=1 SV=2	92.25	3.1217	3.2226	0.76034
P17096;P17096-2;P17096-3	High mobility group protein HMG-I/HMG-Y	HMGA1	>sp|P17096|HMGA1_HUMAN High mobility group protein HMG-I/HMG-Y OS=Homo sapiens GN=HMGA1 PE=1 SV=3;>sp|P17096-2|HMGA1_HUMAN Isoform HMG-Y of High mobility group protein HMG-I/HMG-Y OS=Homo sapiens GN=HMGA1;>sp|P17096-3|HMGA1_HUMAN Isoform HMG-R of High mobi	11.676	3.1211	2.6317	0.75897
K7ERG4;P62316;P62316-2	Small nuclear ribonucleoprotein Sm D2	SNRPD2	>tr|K7ERG4|K7ERG4_HUMAN Small nuclear ribonucleoprotein Sm D2 OS=Homo sapiens GN=SNRPD2 PE=1 SV=1;>sp|P62316|SMD2_HUMAN Small nuclear ribonucleoprotein Sm D2 OS=Homo sapiens GN=SNRPD2 PE=1 SV=1	8.7769	3.1126	2.6476	0.70262
Q9BSC4-4;Q9BSC4;Q9BSC4-2;H7C1Z3;Q9BSC4-3	Nucleolar protein 10	NOL10	>sp|Q9BSC4-4|NOL10_HUMAN Isoform 4 of Nucleolar protein 10 OS=Homo sapiens GN=NOL10;>sp|Q9BSC4|NOL10_HUMAN Nucleolar protein 10 OS=Homo sapiens GN=NOL10 PE=1 SV=1;>sp|Q9BSC4-2|NOL10_HUMAN Isoform 2 of Nucleolar protein 10 OS=Homo sapiens GN=NOL10	77.147	3.0951	2.7525	0.89943
A0A087WWX0;A0A087WVZ9;P19388;A0A0A0MQR7;A0A087WVN5	DNA-directed RNA polymerases I, II, and III subunit RPABC1	POLR2E	>tr|A0A087WWX0|A0A087WWX0_HUMAN DNA-directed RNA polymerases I, II, and III subunit RPABC1 (Fragment) OS=Homo sapiens GN=POLR2E PE=1 SV=1;>tr|A0A087WVZ9|A0A087WVZ9_HUMAN DNA-directed RNA polymerases I, II, and III subunit RPABC1 OS=Homo sapiens GN=POLR2E P	15.421	3.0747	2.7244	1.0394
Q07666;Q07666-2;Q5VWX1;Q07666-3;E5RG12;H0YAQ1;H0YAQ3;E5RJZ9	KH domain-containing, RNA-binding, signal transduction-associated protein 1	KHDRBS1	>sp|Q07666|KHDR1_HUMAN KH domain-containing, RNA-binding, signal transduction-associated protein 1 OS=Homo sapiens GN=KHDRBS1 PE=1 SV=1;>sp|Q07666-2|KHDR1_HUMAN Isoform 2 of KH domain-containing, RNA-binding, signal transduction-associated protein 1 OS=Hom	48.227	3.017	3.9599	1.1564
F5GY37;J3KPX7;Q99623;F5H3X6;F5GWA7;Q99623-2;F5H2D2;F5H0C5;U3KPZ5	Prohibitin-2	PHB2	>tr|F5GY37|F5GY37_HUMAN Prohibitin-2 OS=Homo sapiens GN=PHB2 PE=1 SV=1;>tr|J3KPX7|J3KPX7_HUMAN Prohibitin-2 OS=Homo sapiens GN=PHB2 PE=1 SV=2;>sp|Q99623|PHB2_HUMAN Prohibitin-2 OS=Homo sapiens GN=PHB2 PE=1 SV=2;>tr|F5H3X6|F5H3X6_HUMAN Prohibitin-2 (Fragmen	29.723	3.0145	1.8608	0.49625
O94906-2;O94906	Pre-mRNA-processing factor 6	PRPF6	>sp|O94906-2|PRP6_HUMAN Isoform 2 of Pre-mRNA-processing factor 6 OS=Homo sapiens GN=PRPF6;>sp|O94906|PRP6_HUMAN Pre-mRNA-processing factor 6 OS=Homo sapiens GN=PRPF6 PE=1 SV=1	102.43	3.0091	2.8335	0.86332
I3L1L3;Q9BQG0;Q9BQG0-2;I3L2H8	Myb-binding protein 1A	MYBBP1A	>tr|I3L1L3|I3L1L3_HUMAN Myb-binding protein 1A (Fragment) OS=Homo sapiens GN=MYBBP1A PE=1 SV=1;>sp|Q9BQG0|MBB1A_HUMAN Myb-binding protein 1A OS=Homo sapiens GN=MYBBP1A PE=1 SV=2;>sp|Q9BQG0-2|MBB1A_HUMAN Isoform 2 of Myb-binding protein 1A OS=Homo sapiens G	140.13	3.0068	3.3613	1.3147
P38919;I3L3H2	Eukaryotic initiation factor 4A-III;Eukaryotic initiation factor 4A-III, N-terminally processed	EIF4A3	>sp|P38919|IF4A3_HUMAN Eukaryotic initiation factor 4A-III OS=Homo sapiens GN=EIF4A3 PE=1 SV=4	46.871	2.9912	2.461	0.83119
H3BRU6;F8VZX2;Q15366-7;Q15366-8;Q15366-4;Q15366-5;Q15366-6;Q15366-3;Q15366;Q15366-2;F8W0G4;F8W1G6;J3QT27;E9PFP8;P57721-2;P57721-3;P57721-5;P57721-4;P57721;F8VXH9;H3BSS4;F8VRH0;H3BND9	Poly(rC)-binding protein 2;Poly(rC)-binding protein 3	PCBP2;PCBP3	>tr|H3BRU6|H3BRU6_HUMAN Poly(rC)-binding protein 2 (Fragment) OS=Homo sapiens GN=PCBP2 PE=1 SV=1;>tr|F8VZX2|F8VZX2_HUMAN Poly(rC)-binding protein 2 OS=Homo sapiens GN=PCBP2 PE=1 SV=1;>sp|Q15366-7|PCBP2_HUMAN Isoform 7 of Poly(rC)-binding protein 2 OS=Homo	31.6	2.9836	2.5918	0.8098
P12956;B1AHC9;P12956-2	X-ray repair cross-complementing protein 6	XRCC6	>sp|P12956|XRCC6_HUMAN X-ray repair cross-complementing protein 6 OS=Homo sapiens GN=XRCC6 PE=1 SV=2;>tr|B1AHC9|B1AHC9_HUMAN X-ray repair cross-complementing protein 6 OS=Homo sapiens GN=XRCC6 PE=1 SV=1;>sp|P12956-2|XRCC6_HUMAN Isoform 2 of X-ray repair cr	69.842	2.9824	5.3055	2.0111
O00566;U3KQ48	U3 small nucleolar ribonucleoprotein protein MPP10	MPHOSPH10	>sp|O00566|MPP10_HUMAN U3 small nucleolar ribonucleoprotein protein MPP10 OS=Homo sapiens GN=MPHOSPH10 PE=1 SV=2	78.863	2.9678	3.9373	0.98827
Q9NW13-2;Q9NW13;C9JAA9;H7C5G8;C9JE21	RNA-binding protein 28	RBM28	>sp|Q9NW13-2|RBM28_HUMAN Isoform 2 of RNA-binding protein 28 OS=Homo sapiens GN=RBM28;>sp|Q9NW13|RBM28_HUMAN RNA-binding protein 28 OS=Homo sapiens GN=RBM28 PE=1 SV=3	69.922	2.957	2.4844	0.83919
P11387;E5RIC7;Q969P6-2;Q969P6;E5RJ95;E5RFS0;E5RJ33;H0YBR3;H0YC03;E5RGE7;E5RGR4;E5RFE3;E5RGR2	DNA topoisomerase 1	TOP1	>sp|P11387|TOP1_HUMAN DNA topoisomerase 1 OS=Homo sapiens GN=TOP1 PE=1 SV=2	90.725	2.9362	2.5321	0.83035
Q9Y446;Q9Y446-2;E9PKC4;E9PRW6;E9PK71	Plakophilin-3	PKP3	>sp|Q9Y446|PKP3_HUMAN Plakophilin-3 OS=Homo sapiens GN=PKP3 PE=1 SV=1;>sp|Q9Y446-2|PKP3_HUMAN Isoform PKP3b of Plakophilin-3 OS=Homo sapiens GN=PKP3	87.081	2.9212	2.9006	1.0587
C9JDR7;C9JDX6;F8WCZ4;C9J2P2;E9PH18;C9J2C4;O75190-2;O75190-3;O75190;C9JN01;C9JB42;O75190-4	DnaJ homolog subfamily B member 6	DNAJB6	>tr|C9JDR7|C9JDR7_HUMAN DnaJ homolog subfamily B member 6 (Fragment) OS=Homo sapiens GN=DNAJB6 PE=1 SV=1;>tr|C9JDX6|C9JDX6_HUMAN DnaJ homolog subfamily B member 6 (Fragment) OS=Homo sapiens GN=DNAJB6 PE=1 SV=1;>tr|F8WCZ4|F8WCZ4_HUMAN DnaJ homolog subfamily	11.258	2.908	1.6736	0.67742
A0A087WVR3;A0A087WTW0;Q96T88;Q96T88-2;A0A087WWG9;Q96PU4	E3 ubiquitin-protein ligase UHRF1	UHRF1	>tr|A0A087WVR3|A0A087WVR3_HUMAN E3 ubiquitin-protein ligase UHRF1 OS=Homo sapiens GN=UHRF1 PE=1 SV=1;>tr|A0A087WTW0|A0A087WTW0_HUMAN E3 ubiquitin-protein ligase UHRF1 OS=Homo sapiens GN=UHRF1 PE=1 SV=1;>sp|Q96T88|UHRF1_HUMAN E3 ubiquitin-protein ligase UHR	91.099	2.9073	3.2759	0.9445
P46100-5;P46100-3;P46100-4;P46100;P46100-2;A0A096LNL9;P46100-6;A0A096LNN3;A0A096LNW1;A0A096LNL6;A0A096LP59	Transcriptional regulator ATRX	ATRX	>sp|P46100-5|ATRX_HUMAN Isoform 5 of Transcriptional regulator ATRX OS=Homo sapiens GN=ATRX;>sp|P46100-3|ATRX_HUMAN Isoform 2 of Transcriptional regulator ATRX OS=Homo sapiens GN=ATRX;>sp|P46100-4|ATRX_HUMAN Isoform 3 of Transcriptional regulator ATRX OS=H	265.45	2.9068	2.1763	0.67989
Q9Y5B9;G3V5A4;G3V401;G3V2X0	FACT complex subunit SPT16	SUPT16H	>sp|Q9Y5B9|SP16H_HUMAN FACT complex subunit SPT16 OS=Homo sapiens GN=SUPT16H PE=1 SV=1	119.91	2.846	2.9676	0.92864
P25205;P25205-2;J3KQ69;Q7Z6P5	DNA replication licensing factor MCM3	MCM3	>sp|P25205|MCM3_HUMAN DNA replication licensing factor MCM3 OS=Homo sapiens GN=MCM3 PE=1 SV=3;>sp|P25205-2|MCM3_HUMAN Isoform 2 of DNA replication licensing factor MCM3 OS=Homo sapiens GN=MCM3;>tr|J3KQ69|J3KQ69_HUMAN DNA replication licensing factor MCM3 O	90.98	2.8205	2.9871	0.80231
Q9NR30;Q9NR30-2	Nucleolar RNA helicase 2	DDX21	>sp|Q9NR30|DDX21_HUMAN Nucleolar RNA helicase 2 OS=Homo sapiens GN=DDX21 PE=1 SV=5;>sp|Q9NR30-2|DDX21_HUMAN Isoform 2 of Nucleolar RNA helicase 2 OS=Homo sapiens GN=DDX21	87.343	2.8124	2.763	0.87646
Q13573;G3V3A4;G3V4X8;G3V5R3	SNW domain-containing protein 1	SNW1	>sp|Q13573|SNW1_HUMAN SNW domain-containing protein 1 OS=Homo sapiens GN=SNW1 PE=1 SV=1;>tr|G3V3A4|G3V3A4_HUMAN SNW domain-containing protein 1 OS=Homo sapiens GN=SNW1 PE=1 SV=1;>tr|G3V4X8|G3V4X8_HUMAN SNW domain-containing protein 1 OS=Homo sapiens GN=SNW	61.494	2.8082	2.8458	0.7918
P49327	Fatty acid synthase;[Acyl-carrier-protein] S-acetyltransferase;[Acyl-carrier-protein] S-malonyltransferase;3-oxoacyl-[acyl-carrier-protein] synthase;3-oxoacyl-[acyl-carrier-protein] reductase;3-hydroxyacyl-[acyl-carrier-protein] dehydratase;Enoyl-[acyl-carrier-protein] reductase;Oleoyl-[acyl-carrier-protein] hydrolase	FASN	>sp|P49327|FAS_HUMAN Fatty acid synthase OS=Homo sapiens GN=FASN PE=1 SV=3	273.42	2.8053	2.8443	1.1075
P07900;P07900-2;G3V2J8;Q58FG0	Heat shock protein HSP 90-alpha	HSP90AA1	>sp|P07900|HS90A_HUMAN Heat shock protein HSP 90-alpha OS=Homo sapiens GN=HSP90AA1 PE=1 SV=5;>sp|P07900-2|HS90A_HUMAN Isoform 2 of Heat shock protein HSP 90-alpha OS=Homo sapiens GN=HSP90AA1	84.659	2.7578	2.2416	0.70359
P46777;R4GNJ2;Q5T7N0	60S ribosomal protein L5	RPL5	>sp|P46777|RL5_HUMAN 60S ribosomal protein L5 OS=Homo sapiens GN=RPL5 PE=1 SV=3	34.362	2.7433	2.2344	1.1538
Q15428;K7EMT0	Splicing factor 3A subunit 2	SF3A2	>sp|Q15428|SF3A2_HUMAN Splicing factor 3A subunit 2 OS=Homo sapiens GN=SF3A2 PE=1 SV=2;>tr|K7EMT0|K7EMT0_HUMAN Splicing factor 3A subunit 2 (Fragment) OS=Homo sapiens GN=SF3A2 PE=1 SV=2	49.255	2.7066	3.2218	1.1374
Q15365;F8VTZ0;H3BSP4;C9K0A2;F8WC71;C9IZV9;C9J7A9;C9JSA6;C9J5V4;C9JTY5;C9JZY3;C9J0A4;F6TJN8;P57723-2;P57723	Poly(rC)-binding protein 1	PCBP1	>sp|Q15365|PCBP1_HUMAN Poly(rC)-binding protein 1 OS=Homo sapiens GN=PCBP1 PE=1 SV=2	37.497	2.7045	1.6253	0.5442
P55081	Microfibrillar-associated protein 1	MFAP1	>sp|P55081|MFAP1_HUMAN Microfibrillar-associated protein 1 OS=Homo sapiens GN=MFAP1 PE=1 SV=2	51.958	2.6874	2.1999	0.82368
Q16531;F5GY55;F5H2L3;F5H775;F5H238;Q16531-2;F5GWI0;F5H0Y5;F5H6C5;F5GYG8;F8WF81;F5GZY8;F5H7A0;F5GZ34;F5H4N9;F5H581	DNA damage-binding protein 1	DDB1	>sp|Q16531|DDB1_HUMAN DNA damage-binding protein 1 OS=Homo sapiens GN=DDB1 PE=1 SV=1;>tr|F5GY55|F5GY55_HUMAN DNA damage-binding protein 1 OS=Homo sapiens GN=DDB1 PE=1 SV=1	126.97	2.6736	2.3626	0.86969
Q6DKI1;R4GMU7;Q6DKI1-2	60S ribosomal protein L7-like 1	RPL7L1	>sp|Q6DKI1|RL7L_HUMAN 60S ribosomal protein L7-like 1 OS=Homo sapiens GN=RPL7L1 PE=1 SV=1;>tr|R4GMU7|R4GMU7_HUMAN 60S ribosomal protein L7-like 1 OS=Homo sapiens GN=RPL7L1 PE=1 SV=1;>sp|Q6DKI1-2|RL7L_HUMAN Isoform 2 of 60S ribosomal protein L7-like 1 OS=Ho	28.661	2.6376	2.9447	1.0857
P06576;H0YH81;F8W079;F8W0P7	ATP synthase subunit beta, mitochondrial;ATP synthase subunit beta	ATP5B	>sp|P06576|ATPB_HUMAN ATP synthase subunit beta, mitochondrial OS=Homo sapiens GN=ATP5B PE=1 SV=3;>tr|H0YH81|H0YH81_HUMAN ATP synthase subunit beta (Fragment) OS=Homo sapiens GN=ATP5B PE=1 SV=1	56.559	2.6228	1.7636	0.92425
Q99832;Q99832-3;F8WAM2;Q99832-4;Q99832-2;F8WBP8;A0A0D9SG95	T-complex protein 1 subunit eta	CCT7	>sp|Q99832|TCPH_HUMAN T-complex protein 1 subunit eta OS=Homo sapiens GN=CCT7 PE=1 SV=2;>sp|Q99832-3|TCPH_HUMAN Isoform 3 of T-complex protein 1 subunit eta OS=Homo sapiens GN=CCT7;>tr|F8WAM2|F8WAM2_HUMAN T-complex protein 1 subunit eta (Fragment) OS=Homo	59.366	2.5822	2.5829	1.0596
Q86V81;E9PB61	THO complex subunit 4	ALYREF	>sp|Q86V81|THOC4_HUMAN THO complex subunit 4 OS=Homo sapiens GN=ALYREF PE=1 SV=3;>tr|E9PB61|E9PB61_HUMAN THO complex subunit 4 OS=Homo sapiens GN=ALYREF PE=1 SV=1	26.888	2.5616	2.8573	1.1205
Q01081;Q01081-4;Q01081-2	Splicing factor U2AF 35 kDa subunit	U2AF1	>sp|Q01081|U2AF1_HUMAN Splicing factor U2AF 35 kDa subunit OS=Homo sapiens GN=U2AF1 PE=1 SV=3;>sp|Q01081-4|U2AF1_HUMAN Isoform 4 of Splicing factor U2AF 35 kDa subunit OS=Homo sapiens GN=U2AF1;>sp|Q01081-2|U2AF1_HUMAN Isoform 2 of Splicing factor U2AF 35 k	27.872	2.5573	1.5884	0.73985
P52292;J3QLL0;J3KS65;J3QL07	Importin subunit alpha-1	KPNA2;POU2F2	>sp|P52292|IMA1_HUMAN Importin subunit alpha-1 OS=Homo sapiens GN=KPNA2 PE=1 SV=1;>tr|J3QLL0|J3QLL0_HUMAN Importin subunit alpha-1 (Fragment) OS=Homo sapiens GN=KPNA2 PE=1 SV=1;>tr|J3KS65|J3KS65_HUMAN Importin subunit alpha-1 (Fragment) OS=Homo sapiens GN=	57.861	2.5106	3.5122	1.0118
Q9NY93-2;Q9NY93;G3V0G3;H7C3E9;F8WDT8;H7BZN7;F8WEI3	Probable ATP-dependent RNA helicase DDX56	DDX56	>sp|Q9NY93-2|DDX56_HUMAN Isoform 2 of Probable ATP-dependent RNA helicase DDX56 OS=Homo sapiens GN=DDX56;>sp|Q9NY93|DDX56_HUMAN Probable ATP-dependent RNA helicase DDX56 OS=Homo sapiens GN=DDX56 PE=1 SV=1;>tr|G3V0G3|G3V0G3_HUMAN DEAD (Asp-Glu-Ala-Asp) box	57.274	2.491	2.2903	0.98991
P40429;M0QYS1;Q8J015;Q6NVV1;M0QZU1;A0A096LPE0	60S ribosomal protein L13a	RPL13A;RPL13a	>sp|P40429|RL13A_HUMAN 60S ribosomal protein L13a OS=Homo sapiens GN=RPL13A PE=1 SV=2;>tr|M0QYS1|M0QYS1_HUMAN 60S ribosomal protein L13a (Fragment) OS=Homo sapiens GN=RPL13A PE=1 SV=2;>tr|Q8J015|Q8J015_HUMAN 60S ribosomal protein L13a OS=Homo sapiens GN=RP	23.577	2.4782	2.0856	0.9623
Q13123;D6REL4;Q9H4P6;E7EQZ7;D6RAY9;D6RCQ4	Protein Red	IK	>sp|Q13123|RED_HUMAN Protein Red OS=Homo sapiens GN=IK PE=1 SV=3;>tr|D6REL4|D6REL4_HUMAN Protein Red (Fragment) OS=Homo sapiens GN=IK PE=1 SV=5;>tr|Q9H4P6|Q9H4P6_HUMAN Clone TCCCIA00142 mRNA sequence OS=Homo sapiens GN=IK PE=1 SV=1;>tr|E7EQZ7|E7EQZ7_HUMAN	65.601	2.4598	2.5072	0.91243
P50990-2;P50990;P50990-3;H7C4C8	T-complex protein 1 subunit theta	CCT8	>sp|P50990-2|TCPQ_HUMAN Isoform 2 of T-complex protein 1 subunit theta OS=Homo sapiens GN=CCT8;>sp|P50990|TCPQ_HUMAN T-complex protein 1 subunit theta OS=Homo sapiens GN=CCT8 PE=1 SV=4;>sp|P50990-3|TCPQ_HUMAN Isoform 3 of T-complex protein 1 subunit theta	57.645	2.4101	2.7028	1.3363
E7ERH2;F8W8N3;E5RJR5;P63208-2;P63208	S-phase kinase-associated protein 1	SKP1	>tr|E7ERH2|E7ERH2_HUMAN S-phase kinase-associated protein 1 (Fragment) OS=Homo sapiens GN=SKP1 PE=1 SV=1;>tr|F8W8N3|F8W8N3_HUMAN S-phase kinase-associated protein 1 (Fragment) OS=Homo sapiens GN=SKP1 PE=1 SV=1;>tr|E5RJR5|E5RJR5_HUMAN S-phase kinase-associa	16.034	2.3974	2.3487	1.0296
Q8NC51-4;Q8NC51-3;Q8NC51-2;Q8NC51	Plasminogen activator inhibitor 1 RNA-binding protein	SERBP1	>sp|Q8NC51-4|PAIRB_HUMAN Isoform 4 of Plasminogen activator inhibitor 1 RNA-binding protein OS=Homo sapiens GN=SERBP1;>sp|Q8NC51-3|PAIRB_HUMAN Isoform 3 of Plasminogen activator inhibitor 1 RNA-binding protein OS=Homo sapiens GN=SERBP1;>sp|Q8NC51-2|PAIRB_H	42.426	2.3801	1.7273	0.6525
J3KMX5;P62277;E9PS50	40S ribosomal protein S13	RPS13	>tr|J3KMX5|J3KMX5_HUMAN 40S ribosomal protein S13 OS=Homo sapiens GN=RPS13 PE=1 SV=1;>sp|P62277|RS13_HUMAN 40S ribosomal protein S13 OS=Homo sapiens GN=RPS13 PE=1 SV=2;>tr|E9PS50|E9PS50_HUMAN 40S ribosomal protein S13 (Fragment) OS=Homo sapiens GN=RPS13 PE	16.733	2.3569	2.4018	1.0901
P47914	60S ribosomal protein L29	RPL29	>sp|P47914|RL29_HUMAN 60S ribosomal protein L29 OS=Homo sapiens GN=RPL29 PE=1 SV=2	17.752	2.3383	1.3963	0.62118
P46781;B5MCT8;C9JM19;F2Z3C0;A8MXK4	40S ribosomal protein S9	RPS9	>sp|P46781|RS9_HUMAN 40S ribosomal protein S9 OS=Homo sapiens GN=RPS9 PE=1 SV=3;>tr|B5MCT8|B5MCT8_HUMAN 40S ribosomal protein S9 OS=Homo sapiens GN=RPS9 PE=1 SV=1;>tr|C9JM19|C9JM19_HUMAN 40S ribosomal protein S9 OS=Homo sapiens GN=RPS9 PE=1 SV=1	22.591	2.3376	2.4382	0.99406
P08238;Q58FF7;F8W026;Q96GW1;Q14568;Q58FF6	Heat shock protein HSP 90-beta	HSP90AB1	>sp|P08238|HS90B_HUMAN Heat shock protein HSP 90-beta OS=Homo sapiens GN=HSP90AB1 PE=1 SV=4	83.263	2.3122	1.9349	0.79516
P62263;H0YB22;E5RH77	40S ribosomal protein S14	RPS14	>sp|P62263|RS14_HUMAN 40S ribosomal protein S14 OS=Homo sapiens GN=RPS14 PE=1 SV=3;>tr|H0YB22|H0YB22_HUMAN 40S ribosomal protein S14 (Fragment) OS=Homo sapiens GN=RPS14 PE=1 SV=1;>tr|E5RH77|E5RH77_HUMAN 40S ribosomal protein S14 OS=Homo sapiens GN=RPS14 PE	16.273	2.3031	2.4605	1.0799
Q15233;Q15233-2;H7C367;C9IZL7;C9JYS8;C9J4X2;C9JJ13;C9JHW1;E7ESB6;I1E4Y6;Q6Y7W6-4;Q6Y7W6-5;Q6Y7W6;Q6Y7W6-3	Non-POU domain-containing octamer-binding protein	NONO	>sp|Q15233|NONO_HUMAN Non-POU domain-containing octamer-binding protein OS=Homo sapiens GN=NONO PE=1 SV=4;>sp|Q15233-2|NONO_HUMAN Isoform 2 of Non-POU domain-containing octamer-binding protein OS=Homo sapiens GN=NONO;>tr|H7C367|H7C367_HUMAN Non-POU domain-	54.231	2.2912	2.627	1.179
P23246;P23246-2;H0Y9K7;H0Y9U2	Splicing factor, proline- and glutamine-rich	SFPQ	>sp|P23246|SFPQ_HUMAN Splicing factor, proline- and glutamine-rich OS=Homo sapiens GN=SFPQ PE=1 SV=2;>sp|P23246-2|SFPQ_HUMAN Isoform Short of Splicing factor, proline- and glutamine-rich OS=Homo sapiens GN=SFPQ	76.149	2.2893	2.8192	0.94118
M0R117;Q02543;M0R0P7;M0R3D6;M0R1A7	60S ribosomal protein L18a	RPL18A	>tr|M0R117|M0R117_HUMAN 60S ribosomal protein L18a OS=Homo sapiens GN=RPL18A PE=1 SV=1;>sp|Q02543|RL18A_HUMAN 60S ribosomal protein L18a OS=Homo sapiens GN=RPL18A PE=1 SV=2;>tr|M0R0P7|M0R0P7_HUMAN 60S ribosomal protein L18a OS=Homo sapiens GN=RPL18A PE=1 S	18.079	2.2794	1.9209	0.72486
Q14974;J3KTM9;Q14974-2;J3QR48;J3QKQ5	Importin subunit beta-1	KPNB1	>sp|Q14974|IMB1_HUMAN Importin subunit beta-1 OS=Homo sapiens GN=KPNB1 PE=1 SV=2;>tr|J3KTM9|J3KTM9_HUMAN Importin subunit beta-1 (Fragment) OS=Homo sapiens GN=KPNB1 PE=1 SV=1;>sp|Q14974-2|IMB1_HUMAN Isoform 2 of Importin subunit beta-1 OS=Homo sapiens GN=K	97.169	2.2218	2.2816	1.0475
P10809;E7EXB4;E7ESH4;P10809-2;C9JL25;C9JCQ4;C9JL19;C9J0S9	60 kDa heat shock protein, mitochondrial	HSPD1	>sp|P10809|CH60_HUMAN 60 kDa heat shock protein, mitochondrial OS=Homo sapiens GN=HSPD1 PE=1 SV=2	61.054	2.2097	2.1505	0.97196
C9J9K3;A0A0C4DG17;P08865;A6NE09	40S ribosomal protein SA	RPSA;RPSAP58	>tr|C9J9K3|C9J9K3_HUMAN 40S ribosomal protein SA (Fragment) OS=Homo sapiens GN=RPSA PE=1 SV=5;>tr|A0A0C4DG17|A0A0C4DG17_HUMAN 40S ribosomal protein SA OS=Homo sapiens GN=RPSA PE=1 SV=1;>sp|P08865|RSSA_HUMAN 40S ribosomal protein SA OS=Homo sapiens GN=RPSA	29.505	2.1937	1.1466	0.48712
Q8TDD1;Q8TDD1-2;F8VRX4;H0YHH7	ATP-dependent RNA helicase DDX54	DDX54	>sp|Q8TDD1|DDX54_HUMAN ATP-dependent RNA helicase DDX54 OS=Homo sapiens GN=DDX54 PE=1 SV=2;>sp|Q8TDD1-2|DDX54_HUMAN Isoform 2 of ATP-dependent RNA helicase DDX54 OS=Homo sapiens GN=DDX54	98.594	2.1805	2.1966	1.0323
P49207	60S ribosomal protein L34	RPL34	>sp|P49207|RL34_HUMAN 60S ribosomal protein L34 OS=Homo sapiens GN=RPL34 PE=1 SV=3	13.293	2.1376	1.5496	0.94721
Q5JR95;P62241	40S ribosomal protein S8	RPS8	>tr|Q5JR95|Q5JR95_HUMAN 40S ribosomal protein S8 OS=Homo sapiens GN=RPS8 PE=1 SV=1;>sp|P62241|RS8_HUMAN 40S ribosomal protein S8 OS=Homo sapiens GN=RPS8 PE=1 SV=2	21.879	2.1245	2.1472	0.98754
M0R0F0;M0R0R2;P46782;M0QZN2	40S ribosomal protein S5;40S ribosomal protein S5, N-terminally processed	RPS5	>tr|M0R0F0|M0R0F0_HUMAN 40S ribosomal protein S5 (Fragment) OS=Homo sapiens GN=RPS5 PE=1 SV=1;>tr|M0R0R2|M0R0R2_HUMAN 40S ribosomal protein S5 OS=Homo sapiens GN=RPS5 PE=1 SV=1;>sp|P46782|RS5_HUMAN 40S ribosomal protein S5 OS=Homo sapiens GN=RPS5 PE=1 SV=4	22.391	2.1206	2.4271	1.0337
P04792;F8WE04;C9J3N8	Heat shock protein beta-1	HSPB1	>sp|P04792|HSPB1_HUMAN Heat shock protein beta-1 OS=Homo sapiens GN=HSPB1 PE=1 SV=2;>tr|F8WE04|F8WE04_HUMAN Heat shock protein beta-1 OS=Homo sapiens GN=HSPB1 PE=1 SV=1	22.782	2.0994	2.7964	1.1233
P00338;P00338-3;P00338-4;P00338-5;P00338-2;F5GXH2;F5GYU2;F5GXY2;F5H5J4;F5H6W8;F5GZQ4;F5H5G7;F5H155;A0A087WUM2;G3XAP5;F5H245;Q6ZMR3;P07864	L-lactate dehydrogenase A chain	LDHA	>sp|P00338|LDHA_HUMAN L-lactate dehydrogenase A chain OS=Homo sapiens GN=LDHA PE=1 SV=2;>sp|P00338-3|LDHA_HUMAN Isoform 3 of L-lactate dehydrogenase A chain OS=Homo sapiens GN=LDHA;>sp|P00338-4|LDHA_HUMAN Isoform 4 of L-lactate dehydrogenase A chain OS=Hom	36.688	2.0766	1.4557	0.70342
P61247;D6RAT0;H0Y9Y4;D6RG13;D6R9B6;D6RB09;E9PFI5;H0Y8L7;D6RAS7;D6RED7;D6RGE0;D6RI02	40S ribosomal protein S3a	RPS3A	>sp|P61247|RS3A_HUMAN 40S ribosomal protein S3a OS=Homo sapiens GN=RPS3A PE=1 SV=2;>tr|D6RAT0|D6RAT0_HUMAN 40S ribosomal protein S3a OS=Homo sapiens GN=RPS3A PE=1 SV=1;>tr|H0Y9Y4|H0Y9Y4_HUMAN 40S ribosomal protein S3a (Fragment) OS=Homo sapiens GN=RPS3A PE	29.945	2.0684	2.1719	0.81185
O95478;A0A0A0MQZ6;H0YAI9	Ribosome biogenesis protein NSA2 homolog	NSA2	>sp|O95478|NSA2_HUMAN Ribosome biogenesis protein NSA2 homolog OS=Homo sapiens GN=NSA2 PE=1 SV=1;>tr|A0A0A0MQZ6|A0A0A0MQZ6_HUMAN Ribosome biogenesis protein NSA2 homolog OS=Homo sapiens GN=NSA2 PE=1 SV=1;>tr|H0YAI9|H0YAI9_HUMAN Ribosome biogenesis protein	30.065	2.057	3.5201	1.4832
P39023;G5E9G0;B5MCW2;H7C422;H7C3M2;F8WCR1;Q92901	60S ribosomal protein L3	RPL3	>sp|P39023|RL3_HUMAN 60S ribosomal protein L3 OS=Homo sapiens GN=RPL3 PE=1 SV=2;>tr|G5E9G0|G5E9G0_HUMAN 60S ribosomal protein L3 OS=Homo sapiens GN=RPL3 PE=1 SV=1	46.108	2.0565	2.0427	0.91668
P36578;H3BM89;H3BTP7;H3BU31	60S ribosomal protein L4	RPL4	>sp|P36578|RL4_HUMAN 60S ribosomal protein L4 OS=Homo sapiens GN=RPL4 PE=1 SV=5;>tr|H3BM89|H3BM89_HUMAN 60S ribosomal protein L4 OS=Homo sapiens GN=RPL4 PE=1 SV=1	47.697	2.017	2.0252	0.90023
P62913;P62913-2;Q5VVC8;Q5VVC9	60S ribosomal protein L11	RPL11	>sp|P62913|RL11_HUMAN 60S ribosomal protein L11 OS=Homo sapiens GN=RPL11 PE=1 SV=2;>sp|P62913-2|RL11_HUMAN Isoform 2 of 60S ribosomal protein L11 OS=Homo sapiens GN=RPL11;>tr|Q5VVC8|Q5VVC8_HUMAN 60S ribosomal protein L11 (Fragment) OS=Homo sapiens GN=RPL11	20.252	2.0101	2.181	0.94419
B1ANR0;Q13310-2;Q13310;Q13310-3;H0Y5F5;H0YEU6;B1ANR1;H0YEQ8;P0CB38	Polyadenylate-binding protein 4	PABPC4	>tr|B1ANR0|B1ANR0_HUMAN Polyadenylate-binding protein OS=Homo sapiens GN=PABPC4 PE=1 SV=1;>sp|Q13310-2|PABP4_HUMAN Isoform 2 of Polyadenylate-binding protein 4 OS=Homo sapiens GN=PABPC4;>sp|Q13310|PABP4_HUMAN Polyadenylate-binding protein 4 OS=Homo sapiens	67.97	1.9676	1.4048	0.6349
M0QZC5;P62280;M0R1H6	40S ribosomal protein S11	RPS11	>tr|M0QZC5|M0QZC5_HUMAN 40S ribosomal protein S11 OS=Homo sapiens GN=RPS11 PE=1 SV=1;>sp|P62280|RS11_HUMAN 40S ribosomal protein S11 OS=Homo sapiens GN=RPS11 PE=1 SV=3;>tr|M0R1H6|M0R1H6_HUMAN 40S ribosomal protein S11 OS=Homo sapiens GN=RPS11 PE=1 SV=1	13.997	1.9466	2.1371	1.0052
P42166	Lamina-associated polypeptide 2, isoform alpha;Thymopoietin;Thymopentin	TMPO	>sp|P42166|LAP2A_HUMAN Lamina-associated polypeptide 2, isoform alpha OS=Homo sapiens GN=TMPO PE=1 SV=2	75.491	1.9217	1.2211	0.63423
P61254;J3KTJ8;J3QRI7;J3QQQ9;J3QQV1;J3QRC4;E5RIT6;Q9UNX3;J3KSS0;E5RHH1;J3KS10	60S ribosomal protein L26;60S ribosomal protein L26-like 1	RPL26;KRBA2;RPL26L1	>sp|P61254|RL26_HUMAN 60S ribosomal protein L26 OS=Homo sapiens GN=RPL26 PE=1 SV=1;>tr|J3KTJ8|J3KTJ8_HUMAN 60S ribosomal protein L26 (Fragment) OS=Homo sapiens GN=RPL26 PE=4 SV=5;>tr|J3QRI7|J3QRI7_HUMAN 60S ribosomal protein L26 (Fragment) OS=Homo sapiens	17.258	1.9193	2.1535	1.1023
P19338;H7BY16;C9JYW2;C9JLB1;C9J1H7;C9JWL1	Nucleolin	NCL	>sp|P19338|NUCL_HUMAN Nucleolin OS=Homo sapiens GN=NCL PE=1 SV=3;>tr|H7BY16|H7BY16_HUMAN Nucleolin (Fragment) OS=Homo sapiens GN=NCL PE=1 SV=5	76.613	1.8688	1.922	0.98752
G3V203;Q07020;H0YHA7;J3QQ67;Q07020-2;F8VYV2;A0A075B7A0;F8VUA6;F8VXR6	60S ribosomal protein L18	RPL18	>tr|G3V203|G3V203_HUMAN 60S ribosomal protein L18 OS=Homo sapiens GN=RPL18 PE=1 SV=1;>sp|Q07020|RL18_HUMAN 60S ribosomal protein L18 OS=Homo sapiens GN=RPL18 PE=1 SV=2;>tr|H0YHA7|H0YHA7_HUMAN 60S ribosomal protein L18 (Fragment) OS=Homo sapiens GN=RPL18 PE	18.756	1.8585	2.1436	1.0234
C9J1C5;H0YMV8;Q71UM5;P42677	40S ribosomal protein S27;40S ribosomal protein S27-like	RPS27L;RPS27	>tr|C9J1C5|C9J1C5_HUMAN 40S ribosomal protein S27 OS=Homo sapiens GN=RPS27L PE=3 SV=1;>tr|H0YMV8|H0YMV8_HUMAN 40S ribosomal protein S27 OS=Homo sapiens GN=RPS27L PE=1 SV=1;>sp|Q71UM5|RS27L_HUMAN 40S ribosomal protein S27-like OS=Homo sapiens GN=RPS27L PE=1	5.6466	1.8556	1.9287	1.1052
P25705-2;P25705;K7EK77;P25705-3;K7EJP1;K7ENJ4;K7ERX7;K7EQH4;K7ESA0	ATP synthase subunit alpha, mitochondrial	ATP5A1	>sp|P25705-2|ATPA_HUMAN Isoform 2 of ATP synthase subunit alpha, mitochondrial OS=Homo sapiens GN=ATP5A1;>sp|P25705|ATPA_HUMAN ATP synthase subunit alpha, mitochondrial OS=Homo sapiens GN=ATP5A1 PE=1 SV=1;>tr|K7EK77|K7EK77_HUMAN ATP synthase subunit alpha,	54.493	1.8542	2.1055	1.2203
P23284	Peptidyl-prolyl cis-trans isomerase B	PPIB	>sp|P23284|PPIB_HUMAN Peptidyl-prolyl cis-trans isomerase B OS=Homo sapiens GN=PPIB PE=1 SV=2	23.742	1.8503	1.7647	0.96597
A0A087WTP3;Q92945;M0R0I5;M0QYH3;M0QXW7;M0R3J3	Far upstream element-binding protein 2	KHSRP	>tr|A0A087WTP3|A0A087WTP3_HUMAN Far upstream element-binding protein 2 OS=Homo sapiens GN=KHSRP PE=1 SV=1;>sp|Q92945|FUBP2_HUMAN Far upstream element-binding protein 2 OS=Homo sapiens GN=KHSRP PE=1 SV=4;>tr|M0R0I5|M0R0I5_HUMAN Far upstream element-binding	73.027	1.8285	1.8084	1.032
P18124;A8MUD9;C9JIJ5;C9JZ88	60S ribosomal protein L7	RPL7	>sp|P18124|RL7_HUMAN 60S ribosomal protein L7 OS=Homo sapiens GN=RPL7 PE=1 SV=1;>tr|A8MUD9|A8MUD9_HUMAN 60S ribosomal protein L7 OS=Homo sapiens GN=RPL7 PE=1 SV=1	29.225	1.8252	2.0271	0.95177
P62424;Q5T8U3;Q5T8U2	60S ribosomal protein L7a	RPL7A	>sp|P62424|RL7A_HUMAN 60S ribosomal protein L7a OS=Homo sapiens GN=RPL7A PE=1 SV=2;>tr|Q5T8U3|Q5T8U3_HUMAN 60S ribosomal protein L7a (Fragment) OS=Homo sapiens GN=RPL7A PE=1 SV=1	29.995	1.8147	2.0721	1.1034
E9PJD9;E9PLX7;P46776;E9PLL6	60S ribosomal protein L27a	RPL27A	>tr|E9PJD9|E9PJD9_HUMAN 60S ribosomal protein L27a OS=Homo sapiens GN=RPL27A PE=1 SV=1;>tr|E9PLX7|E9PLX7_HUMAN 60S ribosomal protein L27a OS=Homo sapiens GN=RPL27A PE=1 SV=1;>sp|P46776|RL27A_HUMAN 60S ribosomal protein L27a OS=Homo sapiens GN=RPL27A PE=1 S	10.127	1.7962	2.0131	1.0822
P30050;P30050-2	60S ribosomal protein L12	RPL12	>sp|P30050|RL12_HUMAN 60S ribosomal protein L12 OS=Homo sapiens GN=RPL12 PE=1 SV=1	17.818	1.7866	1.6499	1.2139
P62906	60S ribosomal protein L10a	RPL10A	>sp|P62906|RL10A_HUMAN 60S ribosomal protein L10a OS=Homo sapiens GN=RPL10A PE=1 SV=2	24.831	1.7853	1.9376	1.0403
M0R210;A0A087WZ27;P62249;M0R3H0;Q6IPX4;M0QX76;M0R1M5	40S ribosomal protein S16	RPS16	>tr|M0R210|M0R210_HUMAN 40S ribosomal protein S16 OS=Homo sapiens GN=RPS16 PE=1 SV=1;>tr|A0A087WZ27|A0A087WZ27_HUMAN Zinc finger protein 90 OS=Homo sapiens GN=ZNF90 PE=4 SV=2;>sp|P62249|RS16_HUMAN 40S ribosomal protein S16 OS=Homo sapiens GN=RPS16 PE=1 SV=	14.419	1.7816	1.9907	1.1677
P15880;H0YEN5;E9PMM9;E9PPT0;E9PQD7;I3L404;E9PM36;H3BNG3;H0YE27	40S ribosomal protein S2	RPS2	>sp|P15880|RS2_HUMAN 40S ribosomal protein S2 OS=Homo sapiens GN=RPS2 PE=1 SV=2;>tr|H0YEN5|H0YEN5_HUMAN 40S ribosomal protein S2 (Fragment) OS=Homo sapiens GN=RPS2 PE=1 SV=1;>tr|E9PMM9|E9PMM9_HUMAN 40S ribosomal protein S2 (Fragment) OS=Homo sapiens GN=RPS	31.324	1.7737	1.6015	0.93079
P26373;P26373-2;J3QSB4;J3KS98;H3BUK8;H3BTH3	60S ribosomal protein L13	RPL13	>sp|P26373|RL13_HUMAN 60S ribosomal protein L13 OS=Homo sapiens GN=RPL13 PE=1 SV=4;>sp|P26373-2|RL13_HUMAN Isoform 2 of 60S ribosomal protein L13 OS=Homo sapiens GN=RPL13;>tr|J3QSB4|J3QSB4_HUMAN 60S ribosomal protein L13 (Fragment) OS=Homo sapiens GN=RPL13	24.261	1.7612	1.9192	0.9851
Q13616;A0A0C4DGX4;Q8NI38-2	Cullin-1	CUL1	>sp|Q13616|CUL1_HUMAN Cullin-1 OS=Homo sapiens GN=CUL1 PE=1 SV=2;>tr|A0A0C4DGX4|A0A0C4DGX4_HUMAN Cullin-1 OS=Homo sapiens GN=CUL1 PE=1 SV=1	89.677	1.7592	1.6868	0.98581
Q9Y265;Q9Y265-2;E7ETR0;H7C4G5;J3QLR1;H7C4I3	RuvB-like 1	RUVBL1	>sp|Q9Y265|RUVB1_HUMAN RuvB-like 1 OS=Homo sapiens GN=RUVBL1 PE=1 SV=1;>sp|Q9Y265-2|RUVB1_HUMAN Isoform 2 of RuvB-like 1 OS=Homo sapiens GN=RUVBL1;>tr|E7ETR0|E7ETR0_HUMAN RuvB-like 1 OS=Homo sapiens GN=RUVBL1 PE=1 SV=1;>tr|H7C4G5|H7C4G5_HUMAN RuvB-like 1 (	50.227	1.7474	1.6459	0.8735
P62750;H7BY10;K7EJV9;K7ERT8;A8MUS3;K7EMA7	60S ribosomal protein L23a	RPL23A	>sp|P62750|RL23A_HUMAN 60S ribosomal protein L23a OS=Homo sapiens GN=RPL23A PE=1 SV=1;>tr|H7BY10|H7BY10_HUMAN 60S ribosomal protein L23a (Fragment) OS=Homo sapiens GN=RPL23A PE=1 SV=1;>tr|K7EJV9|K7EJV9_HUMAN 60S ribosomal protein L23a (Fragment) OS=Homo sa	17.695	1.7382	2.0775	1.0279
E9PQ49;E9PI39;E9PK01;P29692;E9PL71;A0A087X1X7;E9PRY8;P29692-3;P29692-2;E9PMW7;E9PPR1;E9PL12;E9PQZ1;P29692-4;E9PN91;E9PIZ1;H0YCK7;E9PNW6;E9PKK3;E9PK72;E9PJD0;H0YE58;E9PK06;H0YE72	Elongation factor 1-delta	EEF1D	>tr|E9PQ49|E9PQ49_HUMAN Elongation factor 1-delta (Fragment) OS=Homo sapiens GN=EEF1D PE=1 SV=5;>tr|E9PI39|E9PI39_HUMAN Elongation factor 1-delta (Fragment) OS=Homo sapiens GN=EEF1D PE=1 SV=1;>tr|E9PK01|E9PK01_HUMAN Elongation factor 1-delta (Fragment) OS=	21.937	1.7123	1.0718	0.58238
Q9UQ35;Q9UQ35-2	Serine/arginine repetitive matrix protein 2	SRRM2	>sp|Q9UQ35|SRRM2_HUMAN Serine/arginine repetitive matrix protein 2 OS=Homo sapiens GN=SRRM2 PE=1 SV=2	299.61	1.7117	1.5865	0.95507
P50914;E7EPB3	60S ribosomal protein L14	RPL14	>sp|P50914|RL14_HUMAN 60S ribosomal protein L14 OS=Homo sapiens GN=RPL14 PE=1 SV=4	23.432	1.6763	1.726	1.0307
E9PKZ0;P62917;G3V1A1;E9PKU4;E9PP36	60S ribosomal protein L8	RPL8	>tr|E9PKZ0|E9PKZ0_HUMAN 60S ribosomal protein L8 (Fragment) OS=Homo sapiens GN=RPL8 PE=1 SV=1;>sp|P62917|RL8_HUMAN 60S ribosomal protein L8 OS=Homo sapiens GN=RPL8 PE=1 SV=2;>tr|G3V1A1|G3V1A1_HUMAN 60S ribosomal protein L8 OS=Homo sapiens GN=RPL8 PE=1 SV=1	22.389	1.6448	1.6642	0.92485
P18077;C9K025;F8WBS5;F8WB72	60S ribosomal protein L35a	RPL35A	>sp|P18077|RL35A_HUMAN 60S ribosomal protein L35a OS=Homo sapiens GN=RPL35A PE=1 SV=2;>tr|C9K025|C9K025_HUMAN 60S ribosomal protein L35a (Fragment) OS=Homo sapiens GN=RPL35A PE=1 SV=1	12.538	1.6216	1.8685	1.1496
P49411;H3BNU3	Elongation factor Tu, mitochondrial	TUFM	>sp|P49411|EFTU_HUMAN Elongation factor Tu, mitochondrial OS=Homo sapiens GN=TUFM PE=1 SV=2	49.541	1.6196	1.612	1.0505
P78527;P78527-2	DNA-dependent protein kinase catalytic subunit	PRKDC	>sp|P78527|PRKDC_HUMAN DNA-dependent protein kinase catalytic subunit OS=Homo sapiens GN=PRKDC PE=1 SV=3;>sp|P78527-2|PRKDC_HUMAN Isoform 2 of DNA-dependent protein kinase catalytic subunit OS=Homo sapiens GN=PRKDC	469.08	1.5979	1.1576	0.61669
J3QR09;J3KTE4;P84098;J3QL15	Ribosomal protein L19;60S ribosomal protein L19	RPL19	>tr|J3QR09|J3QR09_HUMAN Ribosomal protein L19 OS=Homo sapiens GN=RPL19 PE=1 SV=1;>tr|J3KTE4|J3KTE4_HUMAN Ribosomal protein L19 OS=Homo sapiens GN=RPL19 PE=1 SV=1;>sp|P84098|RL19_HUMAN 60S ribosomal protein L19 OS=Homo sapiens GN=RPL19 PE=1 SV=1	23.134	1.5912	1.6871	1.0478
P27635;X1WI28;H7C123;H7C2C5;F8W7C6;A0A087WV22;B8A6G2;A6QRI9;Q96L21	60S ribosomal protein L10	RPL10	>sp|P27635|RL10_HUMAN 60S ribosomal protein L10 OS=Homo sapiens GN=RPL10 PE=1 SV=4;>tr|X1WI28|X1WI28_HUMAN 60S ribosomal protein L10 (Fragment) OS=Homo sapiens GN=RPL10 PE=1 SV=4;>tr|H7C123|H7C123_HUMAN 60S ribosomal protein L10 (Fragment) OS=Homo sapiens	24.604	1.5546	1.5512	0.98368
E9PL09;P23396;P23396-2;E9PPU1;H0YEU2;E9PQ96;E9PJH4;F2Z2S8;E9PK82;H0YF32;H0YCJ7;E9PSF4;E9PJN9;E9PQX2	40S ribosomal protein S3	RPS3	>tr|E9PL09|E9PL09_HUMAN 40S ribosomal protein S3 OS=Homo sapiens GN=RPS3 PE=1 SV=1;>sp|P23396|RS3_HUMAN 40S ribosomal protein S3 OS=Homo sapiens GN=RPS3 PE=1 SV=2;>sp|P23396-2|RS3_HUMAN Isoform 2 of 40S ribosomal protein S3 OS=Homo sapiens GN=RPS3;>tr|E9PP	25.371	1.5485	1.7179	1.042
Q99959-2;Q99959;B8QGS9;A0A087WXY2	Plakophilin-2	PKP2	>sp|Q99959-2|PKP2_HUMAN Isoform 1 of Plakophilin-2 OS=Homo sapiens GN=PKP2;>sp|Q99959|PKP2_HUMAN Plakophilin-2 OS=Homo sapiens GN=PKP2 PE=1 SV=2;>tr|B8QGS9|B8QGS9_HUMAN Plakophilin-2 OS=Homo sapiens GN=PKP2 PE=1 SV=1	92.755	1.5436	1.4123	0.92988
P0CW22;P08708;H0YN88;A0A075B716;H0YN73;H3BNC9	40S ribosomal protein S17-like;40S ribosomal protein S17	RPS17L;RPS17	>sp|P0CW22|RS17L_HUMAN 40S ribosomal protein S17-like OS=Homo sapiens GN=RPS17L PE=1 SV=1;>sp|P08708|RS17_HUMAN 40S ribosomal protein S17 OS=Homo sapiens GN=RPS17 PE=1 SV=2;>tr|H0YN88|H0YN88_HUMAN 40S ribosomal protein S17 OS=Homo sapiens GN=RPS17 PE=1 SV=	15.55	1.5131	1.3935	1.2193
CON__P08727;P08727;C9JM50;K7EMS3;CON__P19001;CON__Q99456;Q99456	Keratin, type I cytoskeletal 19	KRT19	>P08727 SWISS-PROT:P08727 Tax_Id=9606 Gene_Symbol=KRT19 Keratin, type I cytoskeletal 19;>sp|P08727|K1C19_HUMAN Keratin, type I cytoskeletal 19 OS=Homo sapiens GN=KRT19 PE=1 SV=4;>tr|C9JM50|C9JM50_HUMAN Keratin, type I cytoskeletal 19 (Fragment) OS=Homo sap	44.091	1.5122	1.3422	0.91951
Q02878;F8VZ45;U3KQR5;F8VR69;F8VZA3;F8VWR1;F8VU16	60S ribosomal protein L6	RPL6	>sp|Q02878|RL6_HUMAN 60S ribosomal protein L6 OS=Homo sapiens GN=RPL6 PE=1 SV=3	32.728	1.4935	1.9079	1.2197
P49368;B4DUR8;P49368-2;E9PRC8;Q5SZX6;Q5SZX9;Q5SZW8;E9PQ35;E9PM09	T-complex protein 1 subunit gamma	CCT3	>sp|P49368|TCPG_HUMAN T-complex protein 1 subunit gamma OS=Homo sapiens GN=CCT3 PE=1 SV=4;>tr|B4DUR8|B4DUR8_HUMAN T-complex protein 1 subunit gamma OS=Homo sapiens GN=CCT3 PE=1 SV=1;>sp|P49368-2|TCPG_HUMAN Isoform 2 of T-complex protein 1 subunit gamma OS=	60.533	1.4928	2.2409	1.1917
P28288;P28288-2;P28288-3	ATP-binding cassette sub-family D member 3	ABCD3	>sp|P28288|ABCD3_HUMAN ATP-binding cassette sub-family D member 3 OS=Homo sapiens GN=ABCD3 PE=1 SV=1;>sp|P28288-2|ABCD3_HUMAN Isoform 2 of ATP-binding cassette sub-family D member 3 OS=Homo sapiens GN=ABCD3	75.475	1.4908	1.7655	1.2248
I3L3P7;P62244;I3L246;H3BN98;H3BV27;H3BT37;I3L303	40S ribosomal protein S15a	RPS15A	>tr|I3L3P7|I3L3P7_HUMAN 40S ribosomal protein S15a OS=Homo sapiens GN=RPS15A PE=1 SV=1;>sp|P62244|RS15A_HUMAN 40S ribosomal protein S15a OS=Homo sapiens GN=RPS15A PE=1 SV=2;>tr|I3L246|I3L246_HUMAN 40S ribosomal protein S15a OS=Homo sapiens GN=RPS15A PE=1 S	11.477	1.4861	1.7267	1.0066
B4DR61;P61619;P61619-3;H7C1Q9;C9JXC6;H7C069;A6NK38;F2Z2C7;A6NIF9;C9JJV4;F8W776;Q8TC24;Q9H9S3-2;Q9H9S3-3;Q9H9S3	Protein transport protein Sec61 subunit alpha isoform 1	SEC61A1	>tr|B4DR61|B4DR61_HUMAN Protein transport protein Sec61 subunit alpha isoform 1 OS=Homo sapiens GN=SEC61A1 PE=1 SV=1;>sp|P61619|S61A1_HUMAN Protein transport protein Sec61 subunit alpha isoform 1 OS=Homo sapiens GN=SEC61A1 PE=1 SV=2;>sp|P61619-3|S61A1_HUMA	52.949	1.484	1.3503	0.95782
A0A087WVQ6;Q00610-2;Q00610;J3KS13;A0A087WX41;P53675-2;P53675;J3KSQ2;J3QL20;J3KRF5;F5H5N6;K7EJJ5	Clathrin heavy chain 1	CLTC	>tr|A0A087WVQ6|A0A087WVQ6_HUMAN Clathrin heavy chain OS=Homo sapiens GN=CLTC PE=1 SV=1;>sp|Q00610-2|CLH1_HUMAN Isoform 2 of Clathrin heavy chain 1 OS=Homo sapiens GN=CLTC;>sp|Q00610|CLH1_HUMAN Clathrin heavy chain 1 OS=Homo sapiens GN=CLTC PE=1 SV=5	192.06	1.4502	1.3325	0.83937
G3XAC6;Q14498-3;Q14498-2;Q14498;H0Y4X3;Q5QP23;Q5QP22;F8WF24;F2Z2Z5;A0A087X122;H0Y6I9;A8MYG5	RNA-binding protein 39	RBM39	>tr|G3XAC6|G3XAC6_HUMAN RNA-binding protein 39 OS=Homo sapiens GN=RBM39 PE=1 SV=1;>sp|Q14498-3|RBM39_HUMAN Isoform 3 of RNA-binding protein 39 OS=Homo sapiens GN=RBM39;>sp|Q14498-2|RBM39_HUMAN Isoform 2 of RNA-binding protein 39 OS=Homo sapiens GN=RBM39;>s	48.023	1.4392	1.3749	1.0197
P07355;H0YMD0;H0YMU9;H0YN42;P07355-2;H0YKS4;H0YM50;A6NMY6;H0YMM1;H0YNP5;H0YNA0;H0YKZ7;H0YLV6;H0YMT9;H0YKX9;H0YN28;H0YL33;H0YKL9;H0YMW4;H0YN52;H0YKV8;H0YMD9;H0YLE2;H0YNB8;H0YKN4	Annexin A2;Annexin;Putative annexin A2-like protein	ANXA2;ANXA2P2	>sp|P07355|ANXA2_HUMAN Annexin A2 OS=Homo sapiens GN=ANXA2 PE=1 SV=2;>tr|H0YMD0|H0YMD0_HUMAN Annexin (Fragment) OS=Homo sapiens GN=ANXA2 PE=1 SV=1;>tr|H0YMU9|H0YMU9_HUMAN Annexin OS=Homo sapiens GN=ANXA2 PE=1 SV=1;>tr|H0YN42|H0YN42_HUMAN Annexin (Fragment)	38.604	1.434	1.1803	0.87008
Q00325-2;Q00325;F8VVM2;F8VZL5;F8VWR4;F8VWQ0	Phosphate carrier protein, mitochondrial	SLC25A3	>sp|Q00325-2|MPCP_HUMAN Isoform B of Phosphate carrier protein, mitochondrial OS=Homo sapiens GN=SLC25A3;>sp|Q00325|MPCP_HUMAN Phosphate carrier protein, mitochondrial OS=Homo sapiens GN=SLC25A3 PE=1 SV=2;>tr|F8VVM2|F8VVM2_HUMAN Phosphate carrier protein,	39.958	1.4301	1.7845	1.2456
C9JXB8;C9JNW5;P83731	60S ribosomal protein L24	RPL24	>tr|C9JXB8|C9JXB8_HUMAN 60S ribosomal protein L24 OS=Homo sapiens GN=RPL24 PE=1 SV=1;>tr|C9JNW5|C9JNW5_HUMAN 60S ribosomal protein L24 OS=Homo sapiens GN=RPL24 PE=1 SV=1;>sp|P83731|RL24_HUMAN 60S ribosomal protein L24 OS=Homo sapiens GN=RPL24 PE=1 SV=1	14.369	1.4171	1.5023	1.0762
H0Y5B4;H7BZ11;J3KQN4;P83881;R4GN19;Q969Q0;H7BY91;H0Y3V9	60S ribosomal protein L36a;60S ribosomal protein L36a-like	RPL36A;RPL36A-HNRNPH2;RPL36AL	>tr|H0Y5B4|H0Y5B4_HUMAN 60S ribosomal protein L36a OS=Homo sapiens GN=RPL36A PE=3 SV=2;>tr|H7BZ11|H7BZ11_HUMAN Protein RPL36A-HNRNPH2 OS=Homo sapiens GN=RPL36A-HNRNPH2 PE=3 SV=2;>tr|J3KQN4|J3KQN4_HUMAN 60S ribosomal protein L36a OS=Homo sapiens GN=RPL36A P	13.228	1.4138	1.3639	1.0295
Q06830;A0A0A0MSI0;A0A0A0MRQ5	Peroxiredoxin-1	PRDX1	>sp|Q06830|PRDX1_HUMAN Peroxiredoxin-1 OS=Homo sapiens GN=PRDX1 PE=1 SV=1;>tr|A0A0A0MSI0|A0A0A0MSI0_HUMAN Peroxiredoxin-1 (Fragment) OS=Homo sapiens GN=PRDX1 PE=1 SV=1;>tr|A0A0A0MRQ5|A0A0A0MRQ5_HUMAN Peroxiredoxin-1 OS=Homo sapiens GN=PRDX1 PE=1 SV=1	22.11	1.4005	1.0575	0.76263
Q96EY1;Q96EY1-2;Q96EY1-3	DnaJ homolog subfamily A member 3, mitochondrial	DNAJA3	>sp|Q96EY1|DNJA3_HUMAN DnaJ homolog subfamily A member 3, mitochondrial OS=Homo sapiens GN=DNAJA3 PE=1 SV=2;>sp|Q96EY1-2|DNJA3_HUMAN Isoform 2 of DnaJ homolog subfamily A member 3, mitochondrial OS=Homo sapiens GN=DNAJA3;>sp|Q96EY1-3|DNJA3_HUMAN Isoform 3	52.488	1.3986	1.0661	0.90339
CON__P05787;P05787;P05787-2;F8VUG2;F8W1U3;CON__H-INV:HIT000292931;F8VRG4;CON__Q9H552;F8VP67;F8VQY3;CON__H-INV:HIT000016045;Q8IWY7;CON__REFSEQ:XP_092267;H0YIB2	Keratin, type II cytoskeletal 8	KRT8	>P05787 SWISS-PROT:P05787 Tax_Id=9606 Gene_Symbol=KRT8 Keratin, type II cytoskeletal 8;>sp|P05787|K2C8_HUMAN Keratin, type II cytoskeletal 8 OS=Homo sapiens GN=KRT8 PE=1 SV=7;>sp|P05787-2|K2C8_HUMAN Isoform 2 of Keratin, type II cytoskeletal 8 OS=Homo sapi	53.704	1.3964	1.1938	0.87806
P13639	Elongation factor 2	EEF2	>sp|P13639|EF2_HUMAN Elongation factor 2 OS=Homo sapiens GN=EEF2 PE=1 SV=4	95.337	1.3871	1.3369	1.021
P46779;H0YKD8;P46779-2;P46779-3	60S ribosomal protein L28	RPL28	>sp|P46779|RL28_HUMAN 60S ribosomal protein L28 OS=Homo sapiens GN=RPL28 PE=1 SV=3;>tr|H0YKD8|H0YKD8_HUMAN 60S ribosomal protein L28 OS=Homo sapiens GN=RPL28 PE=1 SV=1;>sp|P46779-2|RL28_HUMAN Isoform 2 of 60S ribosomal protein L28 OS=Homo sapiens GN=RPL28;	15.747	1.3521	1.4587	1.0987
J3KTJ3;P62829;J3QQT9;C9JD32;J3KT29	60S ribosomal protein L23	RPL23	>tr|J3KTJ3|J3KTJ3_HUMAN 60S ribosomal protein L23 OS=Homo sapiens GN=RPL23 PE=1 SV=1;>sp|P62829|RL23_HUMAN 60S ribosomal protein L23 OS=Homo sapiens GN=RPL23 PE=1 SV=1;>tr|J3QQT9|J3QQT9_HUMAN 60S ribosomal protein L23 (Fragment) OS=Homo sapiens GN=RPL23 PE	8.8994	1.3426	1.5074	1.0641
E7EQR4;P15311	Ezrin	EZR	>tr|E7EQR4|E7EQR4_HUMAN Ezrin OS=Homo sapiens GN=EZR PE=1 SV=3;>sp|P15311|EZRI_HUMAN Ezrin OS=Homo sapiens GN=EZR PE=1 SV=4	69.371	1.3223	1.3598	1.0742
P62269;J3JS69	40S ribosomal protein S18	RPS18	>sp|P62269|RS18_HUMAN 40S ribosomal protein S18 OS=Homo sapiens GN=RPS18 PE=1 SV=3	17.718	1.3055	1.8038	1.5318
K7EMH1;K7ERI7;P35268;K7EJT5;K7EP65;K7EKS7;K7ELC4	60S ribosomal protein L22	RPL22	>tr|K7EMH1|K7EMH1_HUMAN 60S ribosomal protein L22 (Fragment) OS=Homo sapiens GN=RPL22 PE=1 SV=1;>tr|K7ERI7|K7ERI7_HUMAN 60S ribosomal protein L22 OS=Homo sapiens GN=RPL22 PE=1 SV=1;>sp|P35268|RL22_HUMAN 60S ribosomal protein L22 OS=Homo sapiens GN=RPL22 PE	10.422	1.3051	2.1513	1.668
K4DIB6;K4DIB3;K4DIB8;K4DIA8;A0A0D9SEI9;A0A0D9SFE1;E9PJH7;Q9H936;A0A0D9SFA8;K4DIB0;K4DIA2;A0A0D9SG84;E9PI74;E9PQ36;E9PS95;Q9H1K4;K4DIB4;E9PJY0;A0A0A6YYN8	Mitochondrial glutamate carrier 1;Mitochondrial glutamate carrier 2	SLC25A22;SLC25A18	>tr|K4DIB6|K4DIB6_HUMAN Mitochondrial glutamate carrier 1 (Fragment) OS=Homo sapiens GN=SLC25A22 PE=1 SV=5;>tr|K4DIB3|K4DIB3_HUMAN Mitochondrial glutamate carrier 1 (Fragment) OS=Homo sapiens GN=SLC25A22 PE=1 SV=5;>tr|K4DIB8|K4DIB8_HUMAN Mitochondrial glut	16.696	1.2994	1.741	1.3432
B8ZZK4;C9JU56;B7Z4E3;B7Z4C8;P62899-3;P62899;P62899-2;H7C2W9	60S ribosomal protein L31	RPL31	>tr|B8ZZK4|B8ZZK4_HUMAN 60S ribosomal protein L31 OS=Homo sapiens GN=RPL31 PE=1 SV=1;>tr|C9JU56|C9JU56_HUMAN 60S ribosomal protein L31 (Fragment) OS=Homo sapiens GN=RPL31 PE=1 SV=1;>tr|B7Z4E3|B7Z4E3_HUMAN 60S ribosomal protein L31 OS=Homo sapiens GN=RPL31	8.9876	1.2902	1.2552	0.94884
F6U211;S4R435;P46783	40S ribosomal protein S10	RPS10;RPS10-NUDT3	>tr|F6U211|F6U211_HUMAN 40S ribosomal protein S10 OS=Homo sapiens GN=RPS10 PE=4 SV=1;>tr|S4R435|S4R435_HUMAN Protein RPS10-NUDT3 (Fragment) OS=Homo sapiens GN=RPS10-NUDT3 PE=3 SV=1;>sp|P46783|RS10_HUMAN 40S ribosomal protein S10 OS=Homo sapiens GN=RPS10 PE	19.868	1.2562	0.72713	0.6336
P12236;P12235;V9GYG0	ADP/ATP translocase 3;ADP/ATP translocase 3, N-terminally processed;ADP/ATP translocase 1	SLC25A6;SLC25A4	>sp|P12236|ADT3_HUMAN ADP/ATP translocase 3 OS=Homo sapiens GN=SLC25A6 PE=1 SV=4;>sp|P12235|ADT1_HUMAN ADP/ATP translocase 1 OS=Homo sapiens GN=SLC25A4 PE=1 SV=4;>tr|V9GYG0|V9GYG0_HUMAN ADP/ATP translocase 1 OS=Homo sapiens GN=SLC25A4 PE=1 SV=1	32.866	1.2497	1.4322	1.1694
D6RD47;P62266;D6RDJ2;D6RIX0;D6R9I7	40S ribosomal protein S23	RPS23	>tr|D6RD47|D6RD47_HUMAN 40S ribosomal protein S23 OS=Homo sapiens GN=RPS23 PE=1 SV=1;>sp|P62266|RS23_HUMAN 40S ribosomal protein S23 OS=Homo sapiens GN=RPS23 PE=1 SV=3;>tr|D6RDJ2|D6RDJ2_HUMAN 40S ribosomal protein S23 OS=Homo sapiens GN=RPS23 PE=1 SV=1;>tr	14.837	1.2436	1.1017	0.90025
E5RJH3;E5RI99;P62888;A0A0C4DH44	60S ribosomal protein L30	RPL30	>tr|E5RJH3|E5RJH3_HUMAN 60S ribosomal protein L30 OS=Homo sapiens GN=RPL30 PE=1 SV=1;>tr|E5RI99|E5RI99_HUMAN 60S ribosomal protein L30 (Fragment) OS=Homo sapiens GN=RPL30 PE=1 SV=1;>sp|P62888|RL30_HUMAN 60S ribosomal protein L30 OS=Homo sapiens GN=RPL30 PE	6.2626	1.2416	0.71104	0.58502
P61313;E7EQV9;E7EX53;E7ENU7;P61313-2;E7ERA2	60S ribosomal protein L15;Ribosomal protein L15	RPL15	>sp|P61313|RL15_HUMAN 60S ribosomal protein L15 OS=Homo sapiens GN=RPL15 PE=1 SV=2;>tr|E7EQV9|E7EQV9_HUMAN Ribosomal protein L15 (Fragment) OS=Homo sapiens GN=RPL15 PE=1 SV=1	24.146	1.2146	1.3323	1.0362
A0A087WYV3;E7EPF0;A0A0D9SEW3;A0A087WXF8;Q9NP64-2;Q9NP64-3;Q9NP64;A0A087WXU5	Nucleolar protein of 40 kDa	ZCCHC17	>tr|A0A087WYV3|A0A087WYV3_HUMAN Nucleolar protein of 40 kDa OS=Homo sapiens GN=ZCCHC17 PE=1 SV=1;>tr|E7EPF0|E7EPF0_HUMAN Nucleolar protein of 40 kDa OS=Homo sapiens GN=ZCCHC17 PE=1 SV=2;>tr|A0A0D9SEW3|A0A0D9SEW3_HUMAN Nucleolar protein of 40 kDa OS=Homo sa	20.451	1.2041	0.92047	0.75258
H3BQN4;P04075;P04075-2;J3KPS3;H3BPS8;H3BR04;H3BMQ8;H3BUH7;H3BU78;H3BR68;P09972	Fructose-bisphosphate aldolase A	ALDOA	>tr|H3BQN4|H3BQN4_HUMAN Fructose-bisphosphate aldolase OS=Homo sapiens GN=ALDOA PE=1 SV=1;>sp|P04075|ALDOA_HUMAN Fructose-bisphosphate aldolase A OS=Homo sapiens GN=ALDOA PE=1 SV=2;>sp|P04075-2|ALDOA_HUMAN Isoform 2 of Fructose-bisphosphate aldolase A OS=H	39.34	1.2	0.88072	0.58937
Q9UBM7;E9PRL8;E9PQ71;E9PIP9;E9PJ54;E9PM00	7-dehydrocholesterol reductase	DHCR7	>sp|Q9UBM7|DHCR7_HUMAN 7-dehydrocholesterol reductase OS=Homo sapiens GN=DHCR7 PE=1 SV=1;>tr|E9PRL8|E9PRL8_HUMAN 7-dehydrocholesterol reductase (Fragment) OS=Homo sapiens GN=DHCR7 PE=1 SV=1;>tr|E9PQ71|E9PQ71_HUMAN 7-dehydrocholesterol reductase (Fragment)	54.489	1.1914	1.6303	1.2337
F5GZS6;J3KPF3;P08195-2;P08195-3;P08195;P08195-4;H0YFS2;F5GZR9;F5H867;F5H0E2;F5GZI0	4F2 cell-surface antigen heavy chain	SLC3A2	>tr|F5GZS6|F5GZS6_HUMAN 4F2 cell-surface antigen heavy chain OS=Homo sapiens GN=SLC3A2 PE=1 SV=1;>tr|J3KPF3|J3KPF3_HUMAN 4F2 cell-surface antigen heavy chain OS=Homo sapiens GN=SLC3A2 PE=1 SV=1;>sp|P08195-2|4F2_HUMAN Isoform 2 of 4F2 cell-surface antigen h	64.872	1.1454	1.0175	0.85581
Q9UHX1-6;Q9UHX1-5;E9PQ56;H0YEM1;Q9UHX1-4;Q9UHX1-3;Q9UHX1-2;Q9UHX1;E9PMU7;E9PN18;E9PL19;H0YCP8	Poly(U)-binding-splicing factor PUF60	PUF60	>sp|Q9UHX1-6|PUF60_HUMAN Isoform 6 of Poly(U)-binding-splicing factor PUF60 OS=Homo sapiens GN=PUF60;>sp|Q9UHX1-5|PUF60_HUMAN Isoform 5 of Poly(U)-binding-splicing factor PUF60 OS=Homo sapiens GN=PUF60;>tr|E9PQ56|E9PQ56_HUMAN Poly(U)-binding-splicing facto	55.399	1.1414	1.1529	1.0308
Q5VTE0;P68104;A0A087WVQ9;P68104-2;A0A087WV01;Q05639;A6PW80;Q5JR01	Putative elongation factor 1-alpha-like 3;Elongation factor 1-alpha 1;Elongation factor 1-alpha 2	EEF1A1P5;EEF1A1;EEF1A2	>sp|Q5VTE0|EF1A3_HUMAN Putative elongation factor 1-alpha-like 3 OS=Homo sapiens GN=EEF1A1P5 PE=5 SV=1;>sp|P68104|EF1A1_HUMAN Elongation factor 1-alpha 1 OS=Homo sapiens GN=EEF1A1 PE=1 SV=1;>tr|A0A087WVQ9|A0A087WVQ9_HUMAN Elongation factor 1-alpha 1 OS=Hom	50.184	1.1362	1.3638	1.126
P68371;Q13509-2;M0R2D3;M0QY85;M0QZL7;M0R278;M0R0X0;M0QY37;M0QX14;M0R2T4;A0A075B724	Tubulin beta-4B chain	TUBB4B	>sp|P68371|TBB4B_HUMAN Tubulin beta-4B chain OS=Homo sapiens GN=TUBB4B PE=1 SV=1	49.83	1.1286	1.226	1.205
P26641;P26641-2	Elongation factor 1-gamma	EEF1G	>sp|P26641|EF1G_HUMAN Elongation factor 1-gamma OS=Homo sapiens GN=EEF1G PE=1 SV=3;>sp|P26641-2|EF1G_HUMAN Isoform 2 of Elongation factor 1-gamma OS=Homo sapiens GN=EEF1G	50.118	1.1279	1.0717	0.85635
F8VU65;P05388;F8VPE8;G3V210;F8VWS0;P05388-2;F8VQY6;F8VRK7;F8VW21;Q8NHW5;F8VS58;F8VZS0;F8VWV4	60S acidic ribosomal protein P0;60S acidic ribosomal protein P0-like	RPLP0;RPLP0P6	>tr|F8VU65|F8VU65_HUMAN 60S acidic ribosomal protein P0 (Fragment) OS=Homo sapiens GN=RPLP0 PE=1 SV=1;>sp|P05388|RLA0_HUMAN 60S acidic ribosomal protein P0 OS=Homo sapiens GN=RPLP0 PE=1 SV=1;>tr|F8VPE8|F8VPE8_HUMAN 60S acidic ribosomal protein P0 (Fragment	27.187	1.116	1.3779	1.0068
Q14331;E9PLY7;E9PRR7;E9PI42;H0YEZ2;Q9BZ01	Protein FRG1	FRG1	>sp|Q14331|FRG1_HUMAN Protein FRG1 OS=Homo sapiens GN=FRG1 PE=1 SV=1;>tr|E9PLY7|E9PLY7_HUMAN Protein FRG1 (Fragment) OS=Homo sapiens GN=FRG1 PE=1 SV=5;>tr|E9PRR7|E9PRR7_HUMAN Protein FRG1 (Fragment) OS=Homo sapiens GN=FRG1 PE=1 SV=1	29.172	1.1142	0.99928	0.77233
Q9UEW8-2;Q9UEW8	STE20/SPS1-related proline-alanine-rich protein kinase	STK39	>sp|Q9UEW8-2|STK39_HUMAN Isoform 2 of STE20/SPS1-related proline-alanine-rich protein kinase OS=Homo sapiens GN=STK39;>sp|Q9UEW8|STK39_HUMAN STE20/SPS1-related proline-alanine-rich protein kinase OS=Homo sapiens GN=STK39 PE=1 SV=3	57.937	1.1049	1.5706	1.2451
P05783;F8VZY9;CON__H-INV:HIT000015463	Keratin, type I cytoskeletal 18	KRT18	>sp|P05783|K1C18_HUMAN Keratin, type I cytoskeletal 18 OS=Homo sapiens GN=KRT18 PE=1 SV=2;>tr|F8VZY9|F8VZY9_HUMAN Keratin, type I cytoskeletal 18 OS=Homo sapiens GN=KRT18 PE=1 SV=1	48.057	1.0993	0.99109	0.87703
P62854;Q5JNZ5	40S ribosomal protein S26;Putative 40S ribosomal protein S26-like 1	RPS26;RPS26P11	>sp|P62854|RS26_HUMAN 40S ribosomal protein S26 OS=Homo sapiens GN=RPS26 PE=1 SV=3;>sp|Q5JNZ5|RS26L_HUMAN Putative 40S ribosomal protein S26-like 1 OS=Homo sapiens GN=RPS26P11 PE=5 SV=1	13.015	1.0862	1.0374	0.92491
P14923;C9JK18;C9JKY1;C9J826;C9JTX4;C9JPI2;K7ERP3;P35222-2	Junction plakoglobin	JUP	>sp|P14923|PLAK_HUMAN Junction plakoglobin OS=Homo sapiens GN=JUP PE=1 SV=3	81.744	1.0831	0.49619	0.44626
E9PNW8;Q8WVX9	Fatty acyl-CoA reductase 1	FAR1	>tr|E9PNW8|E9PNW8_HUMAN Fatty acyl-CoA reductase 1 (Fragment) OS=Homo sapiens GN=FAR1 PE=1 SV=1;>sp|Q8WVX9|FACR1_HUMAN Fatty acyl-CoA reductase 1 OS=Homo sapiens GN=FAR1 PE=1 SV=1	37.481	1.0751	1.4282	1.2785
F6S8N6;A0A0A0MRJ6;H7BY58;P22061;P22061-2	Protein-L-isoaspartate O-methyltransferase;Protein-L-isoaspartate(D-aspartate) O-methyltransferase	PCMT1	>tr|F6S8N6|F6S8N6_HUMAN Protein-L-isoaspartate O-methyltransferase OS=Homo sapiens GN=PCMT1 PE=1 SV=1;>tr|A0A0A0MRJ6|A0A0A0MRJ6_HUMAN Protein-L-isoaspartate O-methyltransferase OS=Homo sapiens GN=PCMT1 PE=1 SV=1;>tr|H7BY58|H7BY58_HUMAN Protein-L-isoasparta	26.626	1.0673	0.90356	0.87618
Q5JP53;P07437;Q5ST81;G3V2A3	Tubulin beta chain	TUBB	>tr|Q5JP53|Q5JP53_HUMAN Tubulin beta chain OS=Homo sapiens GN=TUBB PE=1 SV=1;>sp|P07437|TBB5_HUMAN Tubulin beta chain OS=Homo sapiens GN=TUBB PE=1 SV=2;>tr|Q5ST81|Q5ST81_HUMAN Tubulin beta chain OS=Homo sapiens GN=TUBB PE=1 SV=1	47.766	1.0627	1.2125	1.2513
D3YTB1;F8W727;P62910;D3YTI8	60S ribosomal protein L32	RPL32	>tr|D3YTB1|D3YTB1_HUMAN 60S ribosomal protein L32 (Fragment) OS=Homo sapiens GN=RPL32 PE=1 SV=1;>tr|F8W727|F8W727_HUMAN 60S ribosomal protein L32 OS=Homo sapiens GN=RPL32 PE=1 SV=1;>sp|P62910|RL32_HUMAN 60S ribosomal protein L32 OS=Homo sapiens GN=RPL32 PE	15.616	1.0466	1.3782	1.2658
P60174-4;P60174-1;P60174;U3KPZ0;U3KQF3;U3KPS5	Triosephosphate isomerase	TPI1	>sp|P60174-4|TPIS_HUMAN Isoform 4 of Triosephosphate isomerase OS=Homo sapiens GN=TPI1;>sp|P60174-1|TPIS_HUMAN Isoform 2 of Triosephosphate isomerase OS=Homo sapiens GN=TPI1;>sp|P60174|TPIS_HUMAN Triosephosphate isomerase OS=Homo sapiens GN=TPI1 PE=1 SV=3;	17.958	1.044	2.1132	1.9676
P05141;Q9H0C2	ADP/ATP translocase 2;ADP/ATP translocase 2, N-terminally processed	SLC25A5	>sp|P05141|ADT2_HUMAN ADP/ATP translocase 2 OS=Homo sapiens GN=SLC25A5 PE=1 SV=7	32.852	1.0381	1.2036	1.1836
P53007;B4DP62	Tricarboxylate transport protein, mitochondrial	SLC25A1	>sp|P53007|TXTP_HUMAN Tricarboxylate transport protein, mitochondrial OS=Homo sapiens GN=SLC25A1 PE=1 SV=2;>tr|B4DP62|B4DP62_HUMAN Solute carrier family 25 (Mitochondrial carrier citrate transporter), member 1, isoform CRA_b OS=Homo sapiens GN=SLC25A1 PE=1	34.012	1.0359	1.1988	1.2306
Q13885;Q9BVA1;I3L2F9;A6NNZ2;CON__ENSEMBL:ENSBTAP00000025008;Q9H4B7;M0R1I1;G3V5W4;G3V2R8;G3V3R4;G3V2N6	Tubulin beta-2A chain;Tubulin beta-2B chain	TUBB2A;TUBB2B	>sp|Q13885|TBB2A_HUMAN Tubulin beta-2A chain OS=Homo sapiens GN=TUBB2A PE=1 SV=1;>sp|Q9BVA1|TBB2B_HUMAN Tubulin beta-2B chain OS=Homo sapiens GN=TUBB2B PE=1 SV=1	49.906	0.97454	1.1606	1.1703
P06733;K7EM90;P06733-2;F5H1C3;E5RI09;E5RG95;F5H0C8;P09104-2;P09104	Alpha-enolase;Enolase	ENO1	>sp|P06733|ENOA_HUMAN Alpha-enolase OS=Homo sapiens GN=ENO1 PE=1 SV=2;>tr|K7EM90|K7EM90_HUMAN Enolase (Fragment) OS=Homo sapiens GN=ENO1 PE=1 SV=1;>sp|P06733-2|ENOA_HUMAN Isoform MBP-1 of Alpha-enolase OS=Homo sapiens GN=ENO1	47.168	0.96941	0.77098	0.74832
P15924;P15924-3;P15924-2	Desmoplakin	DSP	>sp|P15924|DESP_HUMAN Desmoplakin OS=Homo sapiens GN=DSP PE=1 SV=3;>sp|P15924-3|DESP_HUMAN Isoform DSPIa of Desmoplakin OS=Homo sapiens GN=DSP;>sp|P15924-2|DESP_HUMAN Isoform DPII of Desmoplakin OS=Homo sapiens GN=DSP	331.77	0.93902	0.36465	0.45895
P51659;E7ER27;E7EWE5;P51659-3;P51659-2;E7EPL9;G5E9S2;E7ET17	Peroxisomal multifunctional enzyme type 2;(3R)-hydroxyacyl-CoA dehydrogenase;Enoyl-CoA hydratase 2	HSD17B4	>sp|P51659|DHB4_HUMAN Peroxisomal multifunctional enzyme type 2 OS=Homo sapiens GN=HSD17B4 PE=1 SV=3;>tr|E7ER27|E7ER27_HUMAN Peroxisomal multifunctional enzyme type 2 OS=Homo sapiens GN=HSD17B4 PE=1 SV=3;>tr|E7EWE5|E7EWE5_HUMAN Peroxisomal multifunctional	79.685	0.91303	0.76205	0.86379
P14618;P14618-2;H3BTN5;P14618-3;B4DNK4;H3BR70;H3BQ34;H3BT25;H3BUW1;H3BTJ2;H3BU13	Pyruvate kinase PKM;Pyruvate kinase	PKM	>sp|P14618|KPYM_HUMAN Pyruvate kinase PKM OS=Homo sapiens GN=PKM PE=1 SV=4;>sp|P14618-2|KPYM_HUMAN Isoform M1 of Pyruvate kinase PKM OS=Homo sapiens GN=PKM;>tr|H3BTN5|H3BTN5_HUMAN Pyruvate kinase (Fragment) OS=Homo sapiens GN=PKM PE=1 SV=1;>sp|P14618-3|KPY	57.936	0.90795	1.5122	0.84052
K7ELW0;Q99497;K7EN27	Protein DJ-1	PARK7	>tr|K7ELW0|K7ELW0_HUMAN Protein deglycase DJ-1 OS=Homo sapiens GN=PARK7 PE=1 SV=1;>sp|Q99497|PARK7_HUMAN Protein deglycase DJ-1 OS=Homo sapiens GN=PARK7 PE=1 SV=2;>tr|K7EN27|K7EN27_HUMAN Protein deglycase DJ-1 (Fragment) OS=Homo sapiens GN=PARK7 PE=1 SV=1	17.91	0.90733	1.0264	1.0663
Q9NWB6;X6R9F1;Q9NWB6-3;Q9NWB6-2	Arginine and glutamate-rich protein 1	ARGLU1	>sp|Q9NWB6|ARGL1_HUMAN Arginine and glutamate-rich protein 1 OS=Homo sapiens GN=ARGLU1 PE=1 SV=1;>tr|X6R9F1|X6R9F1_HUMAN Arginine and glutamate-rich protein 1 OS=Homo sapiens GN=ARGLU1 PE=1 SV=1	33.216	0.89728	1.1817	1.371
Q9Y383;A0A0A6YYC3;Q96HJ9-2;A0A0A6YYJ8;Q9NQ29-2;Q9NQ29;Q9Y383-3;Q9Y383-2;V9GZ75;F8WEU3;B8ZZ10;A8MYV2;Q9NQ29-3;F8WBC1;F2Z322	Putative RNA-binding protein Luc7-like 2;Putative RNA-binding protein Luc7-like 1	LUC7L2;LUC7L	>sp|Q9Y383|LC7L2_HUMAN Putative RNA-binding protein Luc7-like 2 OS=Homo sapiens GN=LUC7L2 PE=1 SV=2;>tr|A0A0A6YYC3|A0A0A6YYC3_HUMAN Protein C7orf55-LUC7L2 OS=Homo sapiens GN=C7orf55-LUC7L2 PE=4 SV=1;>sp|Q96HJ9-2|CG055_HUMAN Isoform 2 of UPF0562 protein C7o	46.513	0.89525	1.1454	1.3332
E9PR30;P62861	40S ribosomal protein S30	FAU	>tr|E9PR30|E9PR30_HUMAN 40S ribosomal protein S30 OS=Homo sapiens GN=FAU PE=1 SV=1;>sp|P62861|RS30_HUMAN 40S ribosomal protein S30 OS=Homo sapiens GN=FAU PE=1 SV=1	10.905	0.88551	0.81491	0.91522
Q92616	Translational activator GCN1	GCN1L1	>sp|Q92616|GCN1L_HUMAN Translational activator GCN1 OS=Homo sapiens GN=GCN1L1 PE=1 SV=6	292.75	0.88055	1.1301	1.2927
P61513;G5E9R3;Q6P4E4;E9PEL3;C9J4Z3;M0R0A1;M0R2L6;A6NKH3	60S ribosomal protein L37a	RPL37A	>sp|P61513|RL37A_HUMAN 60S ribosomal protein L37a OS=Homo sapiens GN=RPL37A PE=1 SV=2;>tr|G5E9R3|G5E9R3_HUMAN 60S ribosomal protein L37a OS=Homo sapiens GN=RPL37A PE=1 SV=1;>tr|Q6P4E4|Q6P4E4_HUMAN 60S ribosomal protein L37a OS=Homo sapiens GN=RPL37A PE=1 S	10.275	0.87551	0.82951	0.92856
O60884;A0A087WT48	DnaJ homolog subfamily A member 2	DNAJA2	>sp|O60884|DNJA2_HUMAN DnaJ homolog subfamily A member 2 OS=Homo sapiens GN=DNAJA2 PE=1 SV=1	45.745	0.84959	0.96329	1.212
Q92598-4;A0A0A0MSM0;Q92598-2;Q92598-3;Q92598;D6RJ96;E9PDE8;O95757	Heat shock protein 105 kDa	HSPH1	>sp|Q92598-4|HS105_HUMAN Isoform 4 of Heat shock protein 105 kDa OS=Homo sapiens GN=HSPH1;>tr|A0A0A0MSM0|A0A0A0MSM0_HUMAN Heat shock protein 105 kDa OS=Homo sapiens GN=HSPH1 PE=1 SV=1;>sp|Q92598-2|HS105_HUMAN Isoform Beta of Heat shock protein 105 kDa OS=H	97.459	0.81081	0.84314	1.2365
Q9NVI7-2;Q9NVI7;H0Y2W2;Q9NVI7-3;Q5T9A4;Q5T9A4-3;Q5T2N8	ATPase family AAA domain-containing protein 3A;ATPase family AAA domain-containing protein 3B	ATAD3A;ATAD3B	>sp|Q9NVI7-2|ATD3A_HUMAN Isoform 2 of ATPase family AAA domain-containing protein 3A OS=Homo sapiens GN=ATAD3A;>sp|Q9NVI7|ATD3A_HUMAN ATPase family AAA domain-containing protein 3A OS=Homo sapiens GN=ATAD3A PE=1 SV=2;>tr|H0Y2W2|H0Y2W2_HUMAN ATPase family A	66.217	0.78793	0.7631	1.0637
Q9UBN7-2;Q9UBN7	Histone deacetylase 6	HDAC6	>sp|Q9UBN7-2|HDAC6_HUMAN Isoform 2 of Histone deacetylase 6 OS=Homo sapiens GN=HDAC6;>sp|Q9UBN7|HDAC6_HUMAN Histone deacetylase 6 OS=Homo sapiens GN=HDAC6 PE=1 SV=2	114.36	0.72777	0.80829	1.0807
Q9UNZ5;K7EN09	Leydig cell tumor 10 kDa protein homolog	C19orf53	>sp|Q9UNZ5|L10K_HUMAN Leydig cell tumor 10 kDa protein homolog OS=Homo sapiens GN=C19orf53 PE=1 SV=1;>tr|K7EN09|K7EN09_HUMAN Leydig cell tumor 10 kDa protein homolog (Fragment) OS=Homo sapiens GN=C19orf53 PE=1 SV=1	10.576	0.72741	0.8978	1.1965
P31689-2;P31689	DnaJ homolog subfamily A member 1	DNAJA1	>sp|P31689-2|DNJA1_HUMAN Isoform 2 of DnaJ homolog subfamily A member 1 OS=Homo sapiens GN=DNAJA1;>sp|P31689|DNJA1_HUMAN DnaJ homolog subfamily A member 1 OS=Homo sapiens GN=DNAJA1 PE=1 SV=2	37.044	0.71193	0.85084	1.1213
B8ZZQ6;P06454-2;P06454;B8ZZA1;A0A087WUT1;B8ZZW7;H7C2N1	Prothymosin alpha;Prothymosin alpha, N-terminally processed;Thymosin alpha-1	PTMA	>tr|B8ZZQ6|B8ZZQ6_HUMAN Prothymosin alpha OS=Homo sapiens GN=PTMA PE=1 SV=1;>sp|P06454-2|PTMA_HUMAN Isoform 2 of Prothymosin alpha OS=Homo sapiens GN=PTMA;>sp|P06454|PTMA_HUMAN Prothymosin alpha OS=Homo sapiens GN=PTMA PE=1 SV=2;>tr|B8ZZA1|B8ZZA1_HUMAN Pro	11.758	0.70004	1.0084	1.4409
Q8N9Q2;A0A087WXZ8	Protein SREK1IP1	SREK1IP1	>sp|Q8N9Q2|SR1IP_HUMAN Protein SREK1IP1 OS=Homo sapiens GN=SREK1IP1 PE=1 SV=1;>tr|A0A087WXZ8|A0A087WXZ8_HUMAN Protein SREK1IP1 OS=Homo sapiens GN=SREK1IP1 PE=1 SV=1	18.177	0.69452	1.0245	1.4907
P04406-2;P04406;E7EUT5;O14556	Glyceraldehyde-3-phosphate dehydrogenase	GAPDH	>sp|P04406-2|G3P_HUMAN Isoform 2 of Glyceraldehyde-3-phosphate dehydrogenase OS=Homo sapiens GN=GAPDH;>sp|P04406|G3P_HUMAN Glyceraldehyde-3-phosphate dehydrogenase OS=Homo sapiens GN=GAPDH PE=1 SV=3;>tr|E7EUT5|E7EUT5_HUMAN Glyceraldehyde-3-phosphate dehydr	31.548	0.66849	0.61133	0.96625
P62851	40S ribosomal protein S25	RPS25	>sp|P62851|RS25_HUMAN 40S ribosomal protein S25 OS=Homo sapiens GN=RPS25 PE=1 SV=1	13.742	0.63824	1.0514	1.333
K7ELZ8;K7EIY1;K7ENN5;Q9Y421-2;Q9Y421;Q9Y421-3	Protein FAM32A	FAM32A	>tr|K7ELZ8|K7ELZ8_HUMAN Protein FAM32A (Fragment) OS=Homo sapiens GN=FAM32A PE=1 SV=1;>tr|K7EIY1|K7EIY1_HUMAN Protein FAM32A OS=Homo sapiens GN=FAM32A PE=1 SV=1;>tr|K7ENN5|K7ENN5_HUMAN Protein FAM32A OS=Homo sapiens GN=FAM32A PE=1 SV=1;>sp|Q9Y421-2|FA32A_H	9.404	0.59495	0.82907	1.2544
P35908;CON__P35908;CON__Q6NXH9;H0YID6;H0YHD9;F8VS61;P12036-2;P12036	Keratin, type II cytoskeletal 2 epidermal	KRT2	>sp|P35908|K22E_HUMAN Keratin, type II cytoskeletal 2 epidermal OS=Homo sapiens GN=KRT2 PE=1 SV=2;>P35908 SWISS-PROT:P35908 Tax_Id=9606 Gene_Symbol=KRT2 Keratin, type II cytoskeletal 2 epidermal	65.432	0.57675	0.246	0.4222
Q5XUX0;A0A0C4DGU8;Q5XUX0-2;H3BMH7;H3BUC7	F-box only protein 31	FBXO31	>sp|Q5XUX0|FBX31_HUMAN F-box only protein 31 OS=Homo sapiens GN=FBXO31 PE=1 SV=2;>tr|A0A0C4DGU8|A0A0C4DGU8_HUMAN F-box only protein 31 OS=Homo sapiens GN=FBXO31 PE=1 SV=1;>sp|Q5XUX0-2|FBX31_HUMAN Isoform 2 of F-box only protein 31 OS=Homo sapiens GN=FBXO31	60.663	0.52009	0.62843	1.1883

## Sheet: APC16
Supplementary Table 1B: SILAC-based relative quantification of RFP-Trap (Chromotek) pulldown from wild-type HCT116 cells (-) in light medium (L), APC8-mCherry HCT116 cells (wtAPC) in medium medium (M) and APC8-mCherry DAPC16 HCT116 cells (DAPC16) in heavy medium (H)
Protein ID	Identifier of protein contained in the protein group
Protein names	The name of the identified protein
Gene names	Official gene name
Fasta headers	Description of the protein that the identified peptides are associated with
Mol. weight [kDa]	Molecular weight of the identified protein
Ratio M/L	SILAC M/L (APC8-mCherry/wildtype cells) ratio for respective protein
Ratio H/L	SILAC H/L (DAPC16/wildtype cells) ratio for respective protein
Ratio H/M	SILAC H/M (DAPC16/APC8-mCherry) ratio for respective protein
Protein IDs	Protein names	Gene names	Fasta headers	Mol. weight [kDa]	Ratio M/L (wtAPC/-)	Ratio H/L (DAPC7/-)	Ratio H/M (DAPC7/wtAPC)
Q96DE5;A0A087WUN5	Anaphase-promoting complex subunit 16	ANAPC16	>sp|Q96DE5|APC16_HUMAN Anaphase-promoting complex subunit 16 OS=Homo sapiens GN=ANAPC16 PE=1 SV=1;>tr|A0A087WUN5|A0A087WUN5_HUMAN Anaphase-promoting complex subunit 16 OS=Homo sapiens GN=ANAPC16 PE=1 SV=1	11.667	34.431	NaN	NaN
Q8NHZ8	Anaphase-promoting complex subunit CDC26	CDC26	>sp|Q8NHZ8|CDC26_HUMAN Anaphase-promoting complex subunit CDC26 OS=Homo sapiens GN=CDC26 PE=1 SV=1	9.7769	26.636	21.552	0.84044
F2Z2W6;F2Z2Y5;H7BXJ5;P05114	Non-histone chromosomal protein HMG-14	HMGN1	>tr|F2Z2W6|F2Z2W6_HUMAN Non-histone chromosomal protein HMG-14 OS=Homo sapiens GN=HMGN1 PE=1 SV=1;>tr|F2Z2Y5|F2Z2Y5_HUMAN Non-histone chromosomal protein HMG-14 OS=Homo sapiens GN=HMGN1 PE=1 SV=1;>tr|H7BXJ5|H7BXJ5_HUMAN Non-histone chromosomal protein HMG-	4.7446	26.092	2.3668	0.084472
Q9UM13;D6R9Q5;D6RD74;D6RA92;D6RB36	Anaphase-promoting complex subunit 10	ANAPC10	>sp|Q9UM13|APC10_HUMAN Anaphase-promoting complex subunit 10 OS=Homo sapiens GN=ANAPC10 PE=1 SV=1;>tr|D6R9Q5|D6R9Q5_HUMAN Anaphase-promoting complex subunit 10 (Fragment) OS=Homo sapiens GN=ANAPC10 PE=1 SV=1;>tr|D6RD74|D6RD74_HUMAN Anaphase-promoting compl	21.252	23.297	20.987	0.79374
K7ELA4;B5MD17;J3KS05;P83916;C9JWS9	Chromobox protein homolog 1	CBX1	>tr|K7ELA4|K7ELA4_HUMAN Chromobox protein homolog 1 OS=Homo sapiens GN=CBX1 PE=1 SV=1;>tr|B5MD17|B5MD17_HUMAN Chromobox protein homolog 1 (Fragment) OS=Homo sapiens GN=CBX1 PE=1 SV=1;>tr|J3KS05|J3KS05_HUMAN Chromobox protein homolog 1 (Fragment) OS=Homo sa	15.981	22.45	2.379	0.10493
Q9UJX6;Q9UJX6-2	Anaphase-promoting complex subunit 2	ANAPC2	>sp|Q9UJX6|ANC2_HUMAN Anaphase-promoting complex subunit 2 OS=Homo sapiens GN=ANAPC2 PE=1 SV=1;>sp|Q9UJX6-2|ANC2_HUMAN Isoform 2 of Anaphase-promoting complex subunit 2 OS=Homo sapiens GN=ANAPC2	93.827	22.387	22.881	1.0059
Q13042-3;Q13042-2;Q13042	Cell division cycle protein 16 homolog	CDC16	>sp|Q13042-3|CDC16_HUMAN Isoform 3 of Cell division cycle protein 16 homolog OS=Homo sapiens GN=CDC16;>sp|Q13042-2|CDC16_HUMAN Isoform 2 of Cell division cycle protein 16 homolog OS=Homo sapiens GN=CDC16;>sp|Q13042|CDC16_HUMAN Cell division cycle protein 1	65.859	21.842	20.454	0.89829
P30260-2;P30260;I3L394;F6QPS0;I3L2Z8;I3L225;K7EMA6;I3L3G1;E9PRZ6	Cell division cycle protein 27 homolog	CDC27	>sp|P30260-2|CDC27_HUMAN Isoform 2 of Cell division cycle protein 27 homolog OS=Homo sapiens GN=CDC27;>sp|P30260|CDC27_HUMAN Cell division cycle protein 27 homolog OS=Homo sapiens GN=CDC27 PE=1 SV=2	92.611	21.576	18.004	0.83318
Q9H1A4;H0Y564;F8WAS1	Anaphase-promoting complex subunit 1	ANAPC1	>sp|Q9H1A4|APC1_HUMAN Anaphase-promoting complex subunit 1 OS=Homo sapiens GN=ANAPC1 PE=1 SV=1;>tr|H0Y564|H0Y564_HUMAN Anaphase-promoting complex subunit 1 (Fragment) OS=Homo sapiens GN=ANAPC1 PE=1 SV=1	216.5	20.707	26.393	1.2721
Q9UJX5;Q9UJX5-3;Q9UJX5-2;D6RAP6;D6RFM7	Anaphase-promoting complex subunit 4	ANAPC4	>sp|Q9UJX5|APC4_HUMAN Anaphase-promoting complex subunit 4 OS=Homo sapiens GN=ANAPC4 PE=1 SV=2;>sp|Q9UJX5-3|APC4_HUMAN Isoform 3 of Anaphase-promoting complex subunit 4 OS=Homo sapiens GN=ANAPC4;>sp|Q9UJX5-2|APC4_HUMAN Isoform 2 of Anaphase-promoting compl	92.115	20.15	24.26	1.1678
F5H0F9;Q9UJX4-3;F5GY68;Q9UJX4-2;F5H3S5;F5GZ05	Anaphase-promoting complex subunit 5	ANAPC5	>tr|F5H0F9|F5H0F9_HUMAN Anaphase-promoting complex subunit 5 OS=Homo sapiens GN=ANAPC5 PE=1 SV=1;>sp|Q9UJX4-3|APC5_HUMAN Isoform 3 of Anaphase-promoting complex subunit 5 OS=Homo sapiens GN=ANAPC5	83.674	19.415	22.878	1.138
P62873-2;P62873;B1AKQ8;F6X3N5;F6UT28;E7EP32;F5H8J8;F5H100;F5H0S8;E9PCP0;P16520-2;P16520;B3KVK2;P62879-2	Guanine nucleotide-binding protein G(I)/G(S)/G(T) subunit beta-1	GNB1;GNB2	>sp|P62873-2|GBB1_HUMAN Isoform 2 of Guanine nucleotide-binding protein G(I)/G(S)/G(T) subunit beta-1 OS=Homo sapiens GN=GNB1;>sp|P62873|GBB1_HUMAN Guanine nucleotide-binding protein G(I)/G(S)/G(T) subunit beta-1 OS=Homo sapiens GN=GNB1 PE=1 SV=3;>tr|B1AKQ	36.297	18.925	0.97946	0.069412
P04899;P04899-4;P04899-6;P04899-3;P04899-5;P04899-2;P11488;P19087;A8MTJ3;A2A2R6;Q5JWD1;H0Y7E8;H3BTM2;A0A087WZE5;F8WE78;Q5JWE9;H0Y7F4;P38405-3;P38405;P38405-2	Guanine nucleotide-binding protein G(i) subunit alpha-2	GNAI2	>sp|P04899|GNAI2_HUMAN Guanine nucleotide-binding protein G(i) subunit alpha-2 OS=Homo sapiens GN=GNAI2 PE=1 SV=3;>sp|P04899-4|GNAI2_HUMAN Isoform sGi2 of Guanine nucleotide-binding protein G(i) subunit alpha-2 OS=Homo sapiens GN=GNAI2;>sp|P04899-6|GNAI2_H	40.45	18.688	1.2012	0.066225
Q96A72;F5H6N1;P61326;F5H6P7;P61326-2;F5H3U9;F5H124	Protein mago nashi homolog 2;Protein mago nashi homolog	MAGOHB;MAGOH	>sp|Q96A72|MGN2_HUMAN Protein mago nashi homolog 2 OS=Homo sapiens GN=MAGOHB PE=1 SV=1;>tr|F5H6N1|F5H6N1_HUMAN Protein mago nashi homolog 2 OS=Homo sapiens GN=MAGOHB PE=1 SV=1;>sp|P61326|MGN_HUMAN Protein mago nashi homolog OS=Homo sapiens GN=MAGOH PE=1 SV	17.276	17.151	2.3326	0.14519
Q9P0M6;Q5SQT3	Core histone macro-H2A.2;Histone H2A	H2AFY2	>sp|Q9P0M6|H2AW_HUMAN Core histone macro-H2A.2 OS=Homo sapiens GN=H2AFY2 PE=1 SV=3;>tr|Q5SQT3|Q5SQT3_HUMAN Histone H2A (Fragment) OS=Homo sapiens GN=H2AFY2 PE=1 SV=5	40.058	16.581	1.9161	0.11696
Q9UHA3;H3BMQ2	Probable ribosome biogenesis protein RLP24	RSL24D1	>sp|Q9UHA3|RLP24_HUMAN Probable ribosome biogenesis protein RLP24 OS=Homo sapiens GN=RSL24D1 PE=1 SV=1;>tr|H3BMQ2|H3BMQ2_HUMAN Probable ribosome biogenesis protein RLP24 (Fragment) OS=Homo sapiens GN=RSL24D1 PE=1 SV=1	19.621	16.186	2.0071	0.12307
F5GXB9;F5H2T3;F8WDQ6;F5H3R3;F5H6E4;G5EA39;P60006;P60006-2	Anaphase-promoting complex subunit 15	ANAPC15	>tr|F5GXB9|F5GXB9_HUMAN Anaphase-promoting complex subunit 15 (Fragment) OS=Homo sapiens GN=ANAPC15 PE=1 SV=5;>tr|F5H2T3|F5H2T3_HUMAN Anaphase-promoting complex subunit 15 (Fragment) OS=Homo sapiens GN=ANAPC15 PE=1 SV=1;>tr|F8WDQ6|F8WDQ6_HUMAN Anaphase-pro	5.377	16.051	29.507	1.91
Q5JRI1;O75494-5;O75494-4;O75494-6;O75494-3;O75494-2;O75494;Q6IQ42;Q8WXF0;R4GMP8	Serine/arginine-rich splicing factor 10	SRSF10	>tr|Q5JRI1|Q5JRI1_HUMAN Serine/arginine-rich-splicing factor 10 OS=Homo sapiens GN=SRSF10 PE=1 SV=1;>sp|O75494-5|SRS10_HUMAN Isoform 5 of Serine/arginine-rich splicing factor 10 OS=Homo sapiens GN=SRSF10;>sp|O75494-4|SRS10_HUMAN Isoform 4 of Serine/arginin	20.913	15.985	1.6715	0.15252
Q9UKT4;Q9UKT4-2	F-box only protein 5	FBXO5	>sp|Q9UKT4|FBX5_HUMAN F-box only protein 5 OS=Homo sapiens GN=FBXO5 PE=1 SV=1;>sp|Q9UKT4-2|FBX5_HUMAN Isoform 2 of F-box only protein 5 OS=Homo sapiens GN=FBXO5	50.146	14.986	14.609	0.87594
O14979-3;O14979-2;A0A087WU03	Heterogeneous nuclear ribonucleoprotein D-like	HNRNPDL	>sp|O14979-3|HNRDL_HUMAN Isoform 3 of Heterogeneous nuclear ribonucleoprotein D-like OS=Homo sapiens GN=HNRNPDL;>sp|O14979-2|HNRDL_HUMAN Isoform 2 of Heterogeneous nuclear ribonucleoprotein D-like OS=Homo sapiens GN=HNRNPDL	27.191	14.968	1.5906	0.12582
P62136;E9PMD7;P62136-3;P62136-2	Serine/threonine-protein phosphatase PP1-alpha catalytic subunit;Serine/threonine-protein phosphatase	PPP1CA	>sp|P62136|PP1A_HUMAN Serine/threonine-protein phosphatase PP1-alpha catalytic subunit OS=Homo sapiens GN=PPP1CA PE=1 SV=1;>tr|E9PMD7|E9PMD7_HUMAN Serine/threonine-protein phosphatase (Fragment) OS=Homo sapiens GN=PPP1CA PE=1 SV=1;>sp|P62136-3|PP1A_HUMAN I	37.512	14.66	1.8818	0.21911
Q9UJX2;Q9UJX2-3;Q9UJX2-2;D6RBY8;D6RCF8;H0Y936	Cell division cycle protein 23 homolog	CDC23	>sp|Q9UJX2|CDC23_HUMAN Cell division cycle protein 23 homolog OS=Homo sapiens GN=CDC23 PE=1 SV=3;>sp|Q9UJX2-3|CDC23_HUMAN Isoform 3 of Cell division cycle protein 23 homolog OS=Homo sapiens GN=CDC23	68.833	14.641	24.239	1.6253
Q9BS18	Anaphase-promoting complex subunit 13	ANAPC13	>sp|Q9BS18|APC13_HUMAN Anaphase-promoting complex subunit 13 OS=Homo sapiens GN=ANAPC13 PE=1 SV=1	8.5213	14.603	21.037	1.4031
E7ESY4;Q13330-3;Q13330;H0Y4T7;F8W9Y9;Q13330-2;F8VSM3;C9JJM0;H0YIV8;F8VPC5;H7C3F3	Metastasis-associated protein MTA1	MTA1	>tr|E7ESY4|E7ESY4_HUMAN Metastasis-associated protein MTA1 OS=Homo sapiens GN=MTA1 PE=1 SV=1;>sp|Q13330-3|MTA1_HUMAN Isoform 3 of Metastasis-associated protein MTA1 OS=Homo sapiens GN=MTA1;>sp|Q13330|MTA1_HUMAN Metastasis-associated protein MTA1 OS=Homo sa	79.372	14.563	2.5132	0.20569
Q5QPL9;Q9UKM9-2;Q9UKM9;Q5QPM0;Q5QPM1;Q5QPM2	RNA-binding protein Raly	RALY	>tr|Q5QPL9|Q5QPL9_HUMAN RNA-binding protein Raly (Fragment) OS=Homo sapiens GN=RALY PE=1 SV=1;>sp|Q9UKM9-2|RALY_HUMAN Isoform 1 of RNA-binding protein Raly OS=Homo sapiens GN=RALY;>sp|Q9UKM9|RALY_HUMAN RNA-binding protein Raly OS=Homo sapiens GN=RALY PE=1	24.665	14.454	1.5811	0.1178
Q9UM11-2;Q9UM11;Q9UM11-3;K7EQT1	Fizzy-related protein homolog	FZR1	>sp|Q9UM11-2|FZR_HUMAN Isoform 2 of Fizzy-related protein homolog OS=Homo sapiens GN=FZR1;>sp|Q9UM11|FZR_HUMAN Fizzy-related protein homolog OS=Homo sapiens GN=FZR1 PE=1 SV=2;>sp|Q9UM11-3|FZR_HUMAN Isoform 3 of Fizzy-related protein homolog OS=Homo sapiens	54.765	14.401	13.203	1.0068
Q9UJX3-2;Q9UJX3;H0YIW2;H0YIX7	Anaphase-promoting complex subunit 7	ANAPC7	>sp|Q9UJX3-2|APC7_HUMAN Isoform 2 of Anaphase-promoting complex subunit 7 OS=Homo sapiens GN=ANAPC7;>sp|Q9UJX3|APC7_HUMAN Anaphase-promoting complex subunit 7 OS=Homo sapiens GN=ANAPC7 PE=1 SV=4	60.002	14.205	0.13808	0.0089183
Q9UMY1;H7C2B1;Q9UMY1-2	Nucleolar protein 7	NOL7	>sp|Q9UMY1|NOL7_HUMAN Nucleolar protein 7 OS=Homo sapiens GN=NOL7 PE=1 SV=2;>tr|H7C2B1|H7C2B1_HUMAN Nucleolar protein 7 (Fragment) OS=Homo sapiens GN=NOL7 PE=1 SV=1;>sp|Q9UMY1-2|NOL7_HUMAN Isoform 2 of Nucleolar protein 7 OS=Homo sapiens GN=NOL7	29.426	13.502	1.9105	0.15971
Q9Y3B9	RRP15-like protein	RRP15	>sp|Q9Y3B9|RRP15_HUMAN RRP15-like protein OS=Homo sapiens GN=RRP15 PE=1 SV=2	31.484	13.41	2.5286	0.22147
Q6DKI1;R4GMU7;Q6DKI1-2	60S ribosomal protein L7-like 1	RPL7L1	>sp|Q6DKI1|RL7L_HUMAN 60S ribosomal protein L7-like 1 OS=Homo sapiens GN=RPL7L1 PE=1 SV=1;>tr|R4GMU7|R4GMU7_HUMAN 60S ribosomal protein L7-like 1 OS=Homo sapiens GN=RPL7L1 PE=1 SV=1;>sp|Q6DKI1-2|RL7L_HUMAN Isoform 2 of 60S ribosomal protein L7-like 1 OS=Ho	28.661	13.353	1.9102	0.17728
J3KTL2;Q07955;Q07955-3;Q07955-2;J3KSR8;J3QQV5;J3KSW7	Serine/arginine-rich splicing factor 1	SRSF1	>tr|J3KTL2|J3KTL2_HUMAN Serine/arginine-rich-splicing factor 1 OS=Homo sapiens GN=SRSF1 PE=1 SV=1;>sp|Q07955|SRSF1_HUMAN Serine/arginine-rich splicing factor 1 OS=Homo sapiens GN=SRSF1 PE=1 SV=2;>sp|Q07955-3|SRSF1_HUMAN Isoform ASF-3 of Serine/arginine-ric	28.329	12.922	1.4105	0.11519
Q12834	Cell division cycle protein 20 homolog	CDC20	>sp|Q12834|CDC20_HUMAN Cell division cycle protein 20 homolog OS=Homo sapiens GN=CDC20 PE=1 SV=2	54.722	12.822	12.372	1.0109
Q9ULW3	Activator of basal transcription 1	ABT1	>sp|Q9ULW3|ABT1_HUMAN Activator of basal transcription 1 OS=Homo sapiens GN=ABT1 PE=1 SV=1	31.079	12.577	2.2389	0.15911
Q9H7B2;Q5VXN0	Ribosome production factor 2 homolog	RPF2	>sp|Q9H7B2|RPF2_HUMAN Ribosome production factor 2 homolog OS=Homo sapiens GN=RPF2 PE=1 SV=2;>tr|Q5VXN0|Q5VXN0_HUMAN Ribosome production factor 2 homolog (Fragment) OS=Homo sapiens GN=RPF2 PE=1 SV=1	35.582	12.108	1.6608	0.18399
P31942-2;P31942;P31942-3;P31942-4;P31942-6;P31942-5	Heterogeneous nuclear ribonucleoprotein H3	HNRNPH3	>sp|P31942-2|HNRH3_HUMAN Isoform 2 of Heterogeneous nuclear ribonucleoprotein H3 OS=Homo sapiens GN=HNRNPH3;>sp|P31942|HNRH3_HUMAN Heterogeneous nuclear ribonucleoprotein H3 OS=Homo sapiens GN=HNRNPH3 PE=1 SV=2;>sp|P31942-3|HNRH3_HUMAN Isoform 3 of Heterog	35.238	12.033	1.413	0.20692
Q9Y5S9;Q9Y5S9-2	RNA-binding protein 8A	RBM8A	>sp|Q9Y5S9|RBM8A_HUMAN RNA-binding protein 8A OS=Homo sapiens GN=RBM8A PE=1 SV=1;>sp|Q9Y5S9-2|RBM8A_HUMAN Isoform 2 of RNA-binding protein 8A OS=Homo sapiens GN=RBM8A	19.889	12.007	1.694	0.1578
Q9Y3A2;Q9Y3A2-2	Probable U3 small nucleolar RNA-associated protein 11	UTP11L	>sp|Q9Y3A2|UTP11_HUMAN Probable U3 small nucleolar RNA-associated protein 11 OS=Homo sapiens GN=UTP11L PE=1 SV=2;>sp|Q9Y3A2-2|UTP11_HUMAN Isoform 2 of Probable U3 small nucleolar RNA-associated protein 11 OS=Homo sapiens GN=UTP11L	30.446	11.436	1.4038	0.17606
Q9Y2P8;Q5VZU3;A0A087X1L9;Q5VYW8;Q5VZU2;Q9Y2P8-2	RNA 3-terminal phosphate cyclase-like protein	RCL1	>sp|Q9Y2P8|RCL1_HUMAN RNA 3-terminal phosphate cyclase-like protein OS=Homo sapiens GN=RCL1 PE=1 SV=3	40.842	10.725	2.0479	0.17784
Q8TDN6	Ribosome biogenesis protein BRX1 homolog	BRIX1	>sp|Q8TDN6|BRX1_HUMAN Ribosome biogenesis protein BRX1 homolog OS=Homo sapiens GN=BRIX1 PE=1 SV=2	41.401	10.603	1.2166	0.15778
P51955-4;P51955;F6U4U2;P51955-2;P51955-3;H7C2I6;H7C224;D3YTB5;P51617-4;P51617-2;P51617-3;P51617	Serine/threonine-protein kinase Nek2	NEK2	>sp|P51955-4|NEK2_HUMAN Isoform 4 of Serine/threonine-protein kinase Nek2 OS=Homo sapiens GN=NEK2;>sp|P51955|NEK2_HUMAN Serine/threonine-protein kinase Nek2 OS=Homo sapiens GN=NEK2 PE=1 SV=1;>tr|F6U4U2|F6U4U2_HUMAN Serine/threonine-protein kinase Nek2 OS=H	50.909	10.527	9.5082	0.93933
Q96C19;H0Y4Y4;C9JTV4;Q8WYH2;A0A087X1Z2;Q9BUP0-2;Q9BUP0	EF-hand domain-containing protein D2	EFHD2	>sp|Q96C19|EFHD2_HUMAN EF-hand domain-containing protein D2 OS=Homo sapiens GN=EFHD2 PE=1 SV=1	26.697	9.9042	1.0792	0.14988
P33993;P33993-3;P33993-2;C9J8M6	DNA replication licensing factor MCM7	MCM7	>sp|P33993|MCM7_HUMAN DNA replication licensing factor MCM7 OS=Homo sapiens GN=MCM7 PE=1 SV=4;>sp|P33993-3|MCM7_HUMAN Isoform 3 of DNA replication licensing factor MCM7 OS=Homo sapiens GN=MCM7;>sp|P33993-2|MCM7_HUMAN Isoform 2 of DNA replication licensing	81.307	9.8833	10.404	1.0993
P62316;K7ERG4;P62316-2;K7EJB5	Small nuclear ribonucleoprotein Sm D2	SNRPD2	>sp|P62316|SMD2_HUMAN Small nuclear ribonucleoprotein Sm D2 OS=Homo sapiens GN=SNRPD2 PE=1 SV=1;>tr|K7ERG4|K7ERG4_HUMAN Small nuclear ribonucleoprotein Sm D2 OS=Homo sapiens GN=SNRPD2 PE=1 SV=1;>sp|P62316-2|SMD2_HUMAN Isoform 2 of Small nuclear ribonucleop	13.527	9.4402	1.2005	0.24981
O00505;H0Y4S9;H7C4F6	Importin subunit alpha-4	KPNA3	>sp|O00505|IMA4_HUMAN Importin subunit alpha-4 OS=Homo sapiens GN=KPNA3 PE=1 SV=2	57.81	8.7863	16.579	1.5812
P50402;Q5HY57;F8WEQ1	Emerin	EMD	>sp|P50402|EMD_HUMAN Emerin OS=Homo sapiens GN=EMD PE=1 SV=1;>tr|Q5HY57|Q5HY57_HUMAN Emerin OS=Homo sapiens GN=EMD PE=1 SV=1	28.994	8.6423	3.134	0.35069
B1AK87;B1AK88;P47756-2;P47756;B1AK85	F-actin-capping protein subunit beta	CAPZB	>tr|B1AK87|B1AK87_HUMAN Capping protein (Actin filament) muscle Z-line, beta, isoform CRA_a OS=Homo sapiens GN=CAPZB PE=1 SV=1;>tr|B1AK88|B1AK88_HUMAN Capping protein (Actin filament) muscle Z-line, beta, isoform CRA_d OS=Homo sapiens GN=CAPZB PE=1 SV=1;>s	29.295	8.6259	1.1847	0.12628
F5H2U8;F5H2A4;F5H6H0;P52926-3;P52926-6;P52926-4;P52926-5;P52926-2;P52926	High mobility group protein HMGI-C	HMGA2	>tr|F5H2U8|F5H2U8_HUMAN High mobility group protein HMGI-C OS=Homo sapiens GN=HMGA2 PE=1 SV=1;>tr|F5H2A4|F5H2A4_HUMAN High mobility group protein HMGI-C OS=Homo sapiens GN=HMGA2 PE=1 SV=1;>tr|F5H6H0|F5H6H0_HUMAN High mobility group protein HMGI-C OS=Homo s	10.767	8.3936	2.6963	0.33163
P12004	Proliferating cell nuclear antigen	PCNA	>sp|P12004|PCNA_HUMAN Proliferating cell nuclear antigen OS=Homo sapiens GN=PCNA PE=1 SV=1	28.768	8.347	1.9994	0.2607
J3QLE5;A8MT02;P14678-2;P63162;P14678;P63162-2;P14678-3;J3KRY3;S4R3P3	Small nuclear ribonucleoprotein-associated proteins B and B;Small nuclear ribonucleoprotein-associated protein N	SNRPN;SNRPB	>tr|J3QLE5|J3QLE5_HUMAN Small nuclear ribonucleoprotein-associated protein N (Fragment) OS=Homo sapiens GN=SNRPN PE=4 SV=1;>tr|A8MT02|A8MT02_HUMAN Small nuclear ribonucleoprotein-associated proteins B and B OS=Homo sapiens GN=SNRPB PE=1 SV=3;>sp|P14678-2|	17.546	7.8594	1.9608	0.26208
Q13242;H0YIB4;S4R3G0	Serine/arginine-rich splicing factor 9	SRSF9	>sp|Q13242|SRSF9_HUMAN Serine/arginine-rich splicing factor 9 OS=Homo sapiens GN=SRSF9 PE=1 SV=1;>tr|H0YIB4|H0YIB4_HUMAN Serine/arginine-rich-splicing factor 9 (Fragment) OS=Homo sapiens GN=SRSF9 PE=1 SV=5;>tr|S4R3G0|S4R3G0_HUMAN Serine/arginine-rich-splic	25.542	7.8011	1.3526	0.19567
Q86V81;E9PB61	THO complex subunit 4	ALYREF	>sp|Q86V81|THOC4_HUMAN THO complex subunit 4 OS=Homo sapiens GN=ALYREF PE=1 SV=3;>tr|E9PB61|E9PB61_HUMAN THO complex subunit 4 OS=Homo sapiens GN=ALYREF PE=1 SV=1	26.888	7.6575	1.1168	0.16189
Q9P2B7;Q9P2B7-2;D6RDU8	UPF0501 protein KIAA1430	KIAA1430	>sp|Q9P2B7|CFA97_HUMAN Cilia- and flagella-associated protein 97 OS=Homo sapiens GN=CFAP97 PE=1 SV=2;>sp|Q9P2B7-2|CFA97_HUMAN Isoform 2 of Cilia- and flagella-associated protein 97 OS=Homo sapiens GN=CFAP97	59.474	7.3951	19.064	2.1304
Q9NPD3;E9PI41;E9PPI9	Exosome complex component RRP41	EXOSC4	>sp|Q9NPD3|EXOS4_HUMAN Exosome complex component RRP41 OS=Homo sapiens GN=EXOSC4 PE=1 SV=3;>tr|E9PI41|E9PI41_HUMAN Exosome complex component RRP41 (Fragment) OS=Homo sapiens GN=EXOSC4 PE=1 SV=5	26.383	7.2095	1.4836	0.18428
I3L3P7;P62244;I3L246;H3BN98;H3BV27;H3BT37;I3L303;H3BVC7	40S ribosomal protein S15a	RPS15A	>tr|I3L3P7|I3L3P7_HUMAN 40S ribosomal protein S15a OS=Homo sapiens GN=RPS15A PE=1 SV=1;>sp|P62244|RS15A_HUMAN 40S ribosomal protein S15a OS=Homo sapiens GN=RPS15A PE=1 SV=2;>tr|I3L246|I3L246_HUMAN 40S ribosomal protein S15a OS=Homo sapiens GN=RPS15A PE=1 S	11.477	7.0954	1.3707	0.19989
Q96HS1-2;Q96HS1;F5GXG4	Serine/threonine-protein phosphatase PGAM5, mitochondrial	PGAM5	>sp|Q96HS1-2|PGAM5_HUMAN Isoform 2 of Serine/threonine-protein phosphatase PGAM5, mitochondrial OS=Homo sapiens GN=PGAM5;>sp|Q96HS1|PGAM5_HUMAN Serine/threonine-protein phosphatase PGAM5, mitochondrial OS=Homo sapiens GN=PGAM5 PE=1 SV=2;>tr|F5GXG4|F5GXG4_H	28.02	6.4058	1.2411	0.17837
P62081;B5MCP9	40S ribosomal protein S7	RPS7	>sp|P62081|RS7_HUMAN 40S ribosomal protein S7 OS=Homo sapiens GN=RPS7 PE=1 SV=1;>tr|B5MCP9|B5MCP9_HUMAN 40S ribosomal protein S7 OS=Homo sapiens GN=RPS7 PE=1 SV=1	22.127	6.3915	1.4062	0.20114
P46781;B5MCT8;C9JM19;F2Z3C0;A8MXK4	40S ribosomal protein S9	RPS9	>sp|P46781|RS9_HUMAN 40S ribosomal protein S9 OS=Homo sapiens GN=RPS9 PE=1 SV=3;>tr|B5MCT8|B5MCT8_HUMAN 40S ribosomal protein S9 OS=Homo sapiens GN=RPS9 PE=1 SV=1;>tr|C9JM19|C9JM19_HUMAN 40S ribosomal protein S9 OS=Homo sapiens GN=RPS9 PE=1 SV=1	22.591	6.3616	1.3173	0.23946
O95816;O95816-2	BAG family molecular chaperone regulator 2	BAG2	>sp|O95816|BAG2_HUMAN BAG family molecular chaperone regulator 2 OS=Homo sapiens GN=BAG2 PE=1 SV=1;>sp|O95816-2|BAG2_HUMAN Isoform 2 of BAG family molecular chaperone regulator 2 OS=Homo sapiens GN=BAG2	23.772	6.2323	2.6817	0.4754
P62280;M0QZC5;M0R1H5;M0R1H6	40S ribosomal protein S11	RPS11	>sp|P62280|RS11_HUMAN 40S ribosomal protein S11 OS=Homo sapiens GN=RPS11 PE=1 SV=3;>tr|M0QZC5|M0QZC5_HUMAN 40S ribosomal protein S11 OS=Homo sapiens GN=RPS11 PE=1 SV=1	18.431	6.098	1.4709	0.26488
D6RAN4;P32969;E7ESE0;H0Y9V9;H0Y9R4	60S ribosomal protein L9	RPL9	>tr|D6RAN4|D6RAN4_HUMAN 60S ribosomal protein L9 (Fragment) OS=Homo sapiens GN=RPL9 PE=1 SV=5;>sp|P32969|RL9_HUMAN 60S ribosomal protein L9 OS=Homo sapiens GN=RPL9 PE=1 SV=1;>tr|E7ESE0|E7ESE0_HUMAN 60S ribosomal protein L9 (Fragment) OS=Homo sapiens GN=RPL	20.874	6.0372	1.4531	0.25671
P63104;E7ESK7;E7EX29;E5RIR4;E9PD24;E7EVZ2;E5RGE1;B0AZS6;P63104-2;B7Z2E6;H0YB80	14-3-3 protein zeta/delta	YWHAZ	>sp|P63104|1433Z_HUMAN 14-3-3 protein zeta/delta OS=Homo sapiens GN=YWHAZ PE=1 SV=1;>tr|E7ESK7|E7ESK7_HUMAN 14-3-3 protein zeta/delta (Fragment) OS=Homo sapiens GN=YWHAZ PE=1 SV=1;>tr|E7EX29|E7EX29_HUMAN 14-3-3 protein zeta/delta (Fragment) OS=Homo sapiens	27.745	5.9659	1.0967	0.18858
O60341;O60341-2;R4GMP9	Lysine-specific histone demethylase 1A	KDM1A	>sp|O60341|KDM1A_HUMAN Lysine-specific histone demethylase 1A OS=Homo sapiens GN=KDM1A PE=1 SV=2;>sp|O60341-2|KDM1A_HUMAN Isoform 2 of Lysine-specific histone demethylase 1A OS=Homo sapiens GN=KDM1A;>tr|R4GMP9|R4GMP9_HUMAN Lysine-specific histone demethyla	92.902	5.7423	1.0267	0.2409
P0CW22;P08708;H0YN88;A0A075B716;H0YN73;H3BNC9	40S ribosomal protein S17-like;40S ribosomal protein S17	RPS17L;RPS17	>sp|P0CW22|RS17L_HUMAN 40S ribosomal protein S17-like OS=Homo sapiens GN=RPS17L PE=1 SV=1;>sp|P08708|RS17_HUMAN 40S ribosomal protein S17 OS=Homo sapiens GN=RPS17 PE=1 SV=2;>tr|H0YN88|H0YN88_HUMAN 40S ribosomal protein S17 OS=Homo sapiens GN=RPS17 PE=1 SV=	15.55	5.7028	1.4512	0.27036
P60842;E7EQG2;Q14240;Q14240-2;J3QLN6;J3KS25;J3QR64;J3KTB5;J3QL43;J3QS69;J3KT12;P60842-2;J3KT04;J3KS93;E7EMV8;J3KSN7;J3QKZ9;J3KTN0;J3KSZ0	Eukaryotic initiation factor 4A-I;Eukaryotic initiation factor 4A-II	EIF4A1;EIF4A2	>sp|P60842|IF4A1_HUMAN Eukaryotic initiation factor 4A-I OS=Homo sapiens GN=EIF4A1 PE=1 SV=1;>tr|E7EQG2|E7EQG2_HUMAN Eukaryotic initiation factor 4A-II OS=Homo sapiens GN=EIF4A2 PE=1 SV=1;>sp|Q14240|IF4A2_HUMAN Eukaryotic initiation factor 4A-II OS=Homo sa	46.153	5.5133	1.1094	0.22336
A0A0A0MR02;P45880-2;P45880;P45880-1	Voltage-dependent anion-selective channel protein 2	VDAC2	>tr|A0A0A0MR02|A0A0A0MR02_HUMAN Voltage-dependent anion-selective channel protein 2 (Fragment) OS=Homo sapiens GN=VDAC2 PE=1 SV=1;>sp|P45880-2|VDAC2_HUMAN Isoform 2 of Voltage-dependent anion-selective channel protein 2 OS=Homo sapiens GN=VDAC2;>sp|P45880|	30.348	5.3822	4.8671	1.0185
P62701;Q8TD47;C9JEH7;P22090;A6NH36	40S ribosomal protein S4, X isoform;40S ribosomal protein S4, Y isoform 2	RPS4X;RPS4Y2	>sp|P62701|RS4X_HUMAN 40S ribosomal protein S4, X isoform OS=Homo sapiens GN=RPS4X PE=1 SV=2;>sp|Q8TD47|RS4Y2_HUMAN 40S ribosomal protein S4, Y isoform 2 OS=Homo sapiens GN=RPS4Y2 PE=2 SV=3	29.597	5.3305	1.2793	0.23342
P42766;F2Z388	60S ribosomal protein L35	RPL35	>sp|P42766|RL35_HUMAN 60S ribosomal protein L35 OS=Homo sapiens GN=RPL35 PE=1 SV=2;>tr|F2Z388|F2Z388_HUMAN 60S ribosomal protein L35 OS=Homo sapiens GN=RPL35 PE=1 SV=1	14.551	5.3197	1.4041	0.25307
B5MDF5;P62826;H0YFC6;J3KQE5;F5H018;A0A087X0W0	GTP-binding nuclear protein Ran	RAN	>tr|B5MDF5|B5MDF5_HUMAN GTP-binding nuclear protein Ran OS=Homo sapiens GN=RAN PE=1 SV=1;>sp|P62826|RAN_HUMAN GTP-binding nuclear protein Ran OS=Homo sapiens GN=RAN PE=1 SV=3;>tr|H0YFC6|H0YFC6_HUMAN GTP-binding nuclear protein Ran (Fragment) OS=Homo sapien	26.224	5.2964	1.1437	0.2123
K7EQJ5;K7ELC2;P62841;K7EM56;A0A0B4J2B4;K7EJ78;S4R417;S4R456	40S ribosomal protein S15	RPS15	>tr|K7EQJ5|K7EQJ5_HUMAN 40S ribosomal protein S15 OS=Homo sapiens GN=RPS15 PE=1 SV=2;>tr|K7ELC2|K7ELC2_HUMAN 40S ribosomal protein S15 OS=Homo sapiens GN=RPS15 PE=1 SV=1;>sp|P62841|RS15_HUMAN 40S ribosomal protein S15 OS=Homo sapiens GN=RPS15 PE=1 SV=2;>tr	16.57	5.2419	1.1584	0.22601
P07305;P07305-2	Histone H1.0;Histone H1.0, N-terminally processed	H1F0	>sp|P07305|H10_HUMAN Histone H1.0 OS=Homo sapiens GN=H1F0 PE=1 SV=3;>sp|P07305-2|H10_HUMAN Isoform 2 of Histone H1.0 OS=Homo sapiens GN=H1F0	20.863	5.2397	0.75601	0.1668
P62263;H0YB22;E5RH77	40S ribosomal protein S14	RPS14	>sp|P62263|RS14_HUMAN 40S ribosomal protein S14 OS=Homo sapiens GN=RPS14 PE=1 SV=3;>tr|H0YB22|H0YB22_HUMAN 40S ribosomal protein S14 (Fragment) OS=Homo sapiens GN=RPS14 PE=1 SV=1;>tr|E5RH77|E5RH77_HUMAN 40S ribosomal protein S14 OS=Homo sapiens GN=RPS14 PE	16.273	5.1696	1.5152	0.28751
P61247;D6RAT0;H0Y9Y4;D6RG13;D6R9B6;D6RB09;E9PFI5;H0Y8L7;D6RAS7;D6RED7;D6RGE0;D6RI02	40S ribosomal protein S3a	RPS3A	>sp|P61247|RS3A_HUMAN 40S ribosomal protein S3a OS=Homo sapiens GN=RPS3A PE=1 SV=2;>tr|D6RAT0|D6RAT0_HUMAN 40S ribosomal protein S3a OS=Homo sapiens GN=RPS3A PE=1 SV=1;>tr|H0Y9Y4|H0Y9Y4_HUMAN 40S ribosomal protein S3a (Fragment) OS=Homo sapiens GN=RPS3A PE	29.945	5.1529	1.2577	0.26531
F8WCJ1;C9J7B5;C9J4W5;I3L397;I3L504;Q9GZV4;P63241;P63241-2;Q6IS14	Eukaryotic translation initiation factor 5A-2;Eukaryotic translation initiation factor 5A-1;Eukaryotic translation initiation factor 5A-1-like	EIF5A2;EIF5A;EIF5AL1	>tr|F8WCJ1|F8WCJ1_HUMAN Eukaryotic translation initiation factor 5A OS=Homo sapiens GN=EIF5A2 PE=1 SV=1;>tr|C9J7B5|C9J7B5_HUMAN Eukaryotic translation initiation factor 5A OS=Homo sapiens GN=EIF5A2 PE=1 SV=1;>tr|C9J4W5|C9J4W5_HUMAN Eukaryotic translation i	11.687	5.1506	1.3072	0.23988
P62913;P62913-2;Q5VVC8;Q5VVC9	60S ribosomal protein L11	RPL11	>sp|P62913|RL11_HUMAN 60S ribosomal protein L11 OS=Homo sapiens GN=RPL11 PE=1 SV=2;>sp|P62913-2|RL11_HUMAN Isoform 2 of 60S ribosomal protein L11 OS=Homo sapiens GN=RPL11;>tr|Q5VVC8|Q5VVC8_HUMAN 60S ribosomal protein L11 (Fragment) OS=Homo sapiens GN=RPL11	20.252	5.0205	1.4269	0.31661
P62906	60S ribosomal protein L10a	RPL10A	>sp|P62906|RL10A_HUMAN 60S ribosomal protein L10a OS=Homo sapiens GN=RPL10A PE=1 SV=2	24.831	4.9705	1.3047	0.30563
P61254;J3KTJ8;J3QRI7;J3QQQ9;J3QQV1;J3QRC4;J3KSS0;J3KS10	60S ribosomal protein L26	RPL26;KRBA2	>sp|P61254|RL26_HUMAN 60S ribosomal protein L26 OS=Homo sapiens GN=RPL26 PE=1 SV=1;>tr|J3KTJ8|J3KTJ8_HUMAN 60S ribosomal protein L26 (Fragment) OS=Homo sapiens GN=RPL26 PE=4 SV=5;>tr|J3QRI7|J3QRI7_HUMAN 60S ribosomal protein L26 (Fragment) OS=Homo sapiens	17.258	4.9486	1.2695	0.27367
J3KRB3;A0A087WWH0;J3QS96;A0A087WXM6;J3QQT2;J3KRX5;A0A0A6YYL6;P18621;P18621-3;J3QLC8;A0A0A0MRF8;P18621-2;A0A087WY81;J3KSJ0	60S ribosomal protein L17	RPL17	>tr|J3KRB3|J3KRB3_HUMAN 60S ribosomal protein L17 (Fragment) OS=Homo sapiens GN=RPL17 PE=1 SV=3;>tr|A0A087WWH0|A0A087WWH0_HUMAN 60S ribosomal protein L17 (Fragment) OS=Homo sapiens GN=RPL17 PE=1 SV=3;>tr|J3QS96|J3QS96_HUMAN 60S ribosomal protein L17 (Fragm	14.894	4.9347	1.5536	0.30863
P15880;H0YEN5;E9PQD7;I3L404;E9PPT0;E9PMM9;E9PM36	40S ribosomal protein S2	RPS2	>sp|P15880|RS2_HUMAN 40S ribosomal protein S2 OS=Homo sapiens GN=RPS2 PE=1 SV=2;>tr|H0YEN5|H0YEN5_HUMAN 40S ribosomal protein S2 (Fragment) OS=Homo sapiens GN=RPS2 PE=1 SV=1;>tr|E9PQD7|E9PQD7_HUMAN 40S ribosomal protein S2 OS=Homo sapiens GN=RPS2 PE=1 SV=1	31.324	4.9019	1.1565	0.25863
H7C2Q8;Q99848	Probable rRNA-processing protein EBP2	EBNA1BP2	>tr|H7C2Q8|H7C2Q8_HUMAN EBNA1 binding protein 2, isoform CRA_d OS=Homo sapiens GN=EBNA1BP2 PE=1 SV=1;>sp|Q99848|EBP2_HUMAN Probable rRNA-processing protein EBP2 OS=Homo sapiens GN=EBNA1BP2 PE=1 SV=2	40.684	4.8806	1.5388	0.36503
P46777;R4GNJ2;Q5T7N0	60S ribosomal protein L5	RPL5	>sp|P46777|RL5_HUMAN 60S ribosomal protein L5 OS=Homo sapiens GN=RPL5 PE=1 SV=3	34.362	4.6958	1.2166	0.31611
P61313;E7EX53;E7EQV9;P61313-2;E7ENU7;E7ERA2	60S ribosomal protein L15	RPL15	>sp|P61313|RL15_HUMAN 60S ribosomal protein L15 OS=Homo sapiens GN=RPL15 PE=1 SV=2	24.146	4.6954	1.2162	0.33624
Q6RFH5-2;Q6RFH5;E9PS41;H0YFP2;F5GYL6	WD repeat-containing protein 74	WDR74	>sp|Q6RFH5-2|WDR74_HUMAN Isoform 2 of WD repeat-containing protein 74 OS=Homo sapiens GN=WDR74;>sp|Q6RFH5|WDR74_HUMAN WD repeat-containing protein 74 OS=Homo sapiens GN=WDR74 PE=1 SV=1;>tr|E9PS41|E9PS41_HUMAN WD repeat-containing protein 74 OS=Homo sapiens	40.207	4.6771	2.0249	0.42811
P62857	40S ribosomal protein S28	RPS28	>sp|P62857|RS28_HUMAN 40S ribosomal protein S28 OS=Homo sapiens GN=RPS28 PE=1 SV=1	7.8409	4.6503	1.8272	0.24279
M0R268;P09012;M0QXK2;M0R221;M0R2B8;M0QZG7;M0R0G9	U1 small nuclear ribonucleoprotein A	SNRPA	>tr|M0R268|M0R268_HUMAN U1 small nuclear ribonucleoprotein A (Fragment) OS=Homo sapiens GN=SNRPA PE=1 SV=1;>sp|P09012|SNRPA_HUMAN U1 small nuclear ribonucleoprotein A OS=Homo sapiens GN=SNRPA PE=1 SV=3;>tr|M0QXK2|M0QXK2_HUMAN U1 small nuclear ribonucleopro	28.388	4.6008	0.72684	0.16244
J3QR09;J3KTE4;P84098;J3QL15	Ribosomal protein L19;60S ribosomal protein L19	RPL19	>tr|J3QR09|J3QR09_HUMAN Ribosomal protein L19 OS=Homo sapiens GN=RPL19 PE=1 SV=1;>tr|J3KTE4|J3KTE4_HUMAN Ribosomal protein L19 OS=Homo sapiens GN=RPL19 PE=1 SV=1;>sp|P84098|RL19_HUMAN 60S ribosomal protein L19 OS=Homo sapiens GN=RPL19 PE=1 SV=1	23.134	4.5196	1.2956	0.30896
X1WI28;P27635;F8W7C6;A0A087WV22;H7C123;H7C2C5;Q96L21;B8A6G2;A6QRI9;H7C2U2	60S ribosomal protein L10	RPL10	>tr|X1WI28|X1WI28_HUMAN 60S ribosomal protein L10 (Fragment) OS=Homo sapiens GN=RPL10 PE=1 SV=4;>sp|P27635|RL10_HUMAN 60S ribosomal protein L10 OS=Homo sapiens GN=RPL10 PE=1 SV=4;>tr|F8W7C6|F8W7C6_HUMAN 60S ribosomal protein L10 OS=Homo sapiens GN=RPL10 PE	23.072	4.5095	1.4232	0.31911
P11021	78 kDa glucose-regulated protein	HSPA5	>sp|P11021|GRP78_HUMAN 78 kDa glucose-regulated protein OS=Homo sapiens GN=HSPA5 PE=1 SV=2	72.332	4.4968	4.6939	0.98659
P26373;P26373-2;J3QSB4;J3KS98;H3BUK8	60S ribosomal protein L13	RPL13	>sp|P26373|RL13_HUMAN 60S ribosomal protein L13 OS=Homo sapiens GN=RPL13 PE=1 SV=4;>sp|P26373-2|RL13_HUMAN Isoform 2 of 60S ribosomal protein L13 OS=Homo sapiens GN=RPL13	24.261	4.4062	1.2776	0.33421
Q02878;F8VZ45;U3KQR5;F8VR69;F8VZA3;F8VWR1;F8VU16	60S ribosomal protein L6	RPL6	>sp|Q02878|RL6_HUMAN 60S ribosomal protein L6 OS=Homo sapiens GN=RPL6 PE=1 SV=3	32.728	4.3926	1.485	0.35577
P11142;E9PKE3;P11142-2;E9PNE6;E9PN89;A8K7Q2;E9PLF4;E9PQQ4;E9PQK7;E9PK54;E9PPY6;E9PI65;E9PN25;E9PS65;E9PM13	Heat shock cognate 71 kDa protein	HSPA8	>sp|P11142|HSP7C_HUMAN Heat shock cognate 71 kDa protein OS=Homo sapiens GN=HSPA8 PE=1 SV=1;>tr|E9PKE3|E9PKE3_HUMAN Heat shock cognate 71 kDa protein OS=Homo sapiens GN=HSPA8 PE=1 SV=1;>sp|P11142-2|HSP7C_HUMAN Isoform 2 of Heat shock cognate 71 kDa protein	70.897	4.3066	5.3615	1.1788
P63244;D6RAU2;E9PD14;D6RFX4;D6RFZ9;D6RHH4;D6R9Z1;D6RAC2;D6R9L0;D6REE5;D6RGK8;D6R909;D6RBD0;H0YAF8;H0YAM7;J3KPE3;H0Y8W2;H0Y9P0;D6RF23	Guanine nucleotide-binding protein subunit beta-2-like 1;Guanine nucleotide-binding protein subunit beta-2-like 1, N-terminally processed	GNB2L1	>sp|P63244|GBLP_HUMAN Guanine nucleotide-binding protein subunit beta-2-like 1 OS=Homo sapiens GN=GNB2L1 PE=1 SV=3;>tr|D6RAU2|D6RAU2_HUMAN Guanine nucleotide-binding protein subunit beta-2-like 1 OS=Homo sapiens GN=GNB2L1 PE=1 SV=1;>tr|E9PD14|E9PD14_HUMAN	35.076	4.196	1.2396	0.28792
P18124;A8MUD9;C9JIJ5;C9JZ88	60S ribosomal protein L7	RPL7	>sp|P18124|RL7_HUMAN 60S ribosomal protein L7 OS=Homo sapiens GN=RPL7 PE=1 SV=1;>tr|A8MUD9|A8MUD9_HUMAN 60S ribosomal protein L7 OS=Homo sapiens GN=RPL7 PE=1 SV=1	29.225	4.1697	1.2978	0.37144
M0R181;P46778;G3V1B3	60S ribosomal protein L21	RPL21	>tr|M0R181|M0R181_HUMAN 60S ribosomal protein L21 (Fragment) OS=Homo sapiens GN=RPL21 PE=1 SV=1;>sp|P46778|RL21_HUMAN 60S ribosomal protein L21 OS=Homo sapiens GN=RPL21 PE=1 SV=2;>tr|G3V1B3|G3V1B3_HUMAN 60S ribosomal protein L21 OS=Homo sapiens GN=RPL21 PE	14.149	4.1281	1.4426	0.34242
E5RJR5;P63208;E7ERH2;F8W8N3;P63208-2	S-phase kinase-associated protein 1	SKP1	>tr|E5RJR5|E5RJR5_HUMAN S-phase kinase-associated protein 1 OS=Homo sapiens GN=SKP1 PE=1 SV=1;>sp|P63208|SKP1_HUMAN S-phase kinase-associated protein 1 OS=Homo sapiens GN=SKP1 PE=1 SV=2;>tr|E7ERH2|E7ERH2_HUMAN S-phase kinase-associated protein 1 (Fragment)	18.72	3.9612	4.221	0.90253
E9PH82;Q8NCA5-2;Q8NCA5	Protein FAM98A	FAM98A	>tr|E9PH82|E9PH82_HUMAN Protein FAM98A OS=Homo sapiens GN=FAM98A PE=1 SV=1;>sp|Q8NCA5-2|FA98A_HUMAN Isoform 2 of Protein FAM98A OS=Homo sapiens GN=FAM98A;>sp|Q8NCA5|FA98A_HUMAN Protein FAM98A OS=Homo sapiens GN=FAM98A PE=1 SV=1	34.431	3.9201	1.187	0.53068
H3BLZ8;Q92841-1;Q92841-3;Q92841;Q92841-2	Probable ATP-dependent RNA helicase DDX17	DDX17	>tr|H3BLZ8|H3BLZ8_HUMAN Probable ATP-dependent RNA helicase DDX17 OS=Homo sapiens GN=DDX17 PE=1 SV=1;>sp|Q92841-1|DDX17_HUMAN Isoform 2 of Probable ATP-dependent RNA helicase DDX17 OS=Homo sapiens GN=DDX17;>sp|Q92841-3|DDX17_HUMAN Isoform 4 of Probable ATP	80.439	3.9019	0.99042	0.3481
P0DMV9;P0DMV8;P0DMV8-2;V9GZ37		HSPA1A	>sp|P0DMV9|HS71B_HUMAN Heat shock 70 kDa protein 1B OS=Homo sapiens GN=HSPA1B PE=1 SV=1;>sp|P0DMV8|HS71A_HUMAN Heat shock 70 kDa protein 1A OS=Homo sapiens GN=HSPA1A PE=1 SV=1;>sp|P0DMV8-2|HS71A_HUMAN Isoform 2 of Heat shock 70 kDa protein 1A OS=Homo sapie	70.051	3.82	6.4081	1.4158
Q15717;Q15717-2;M0QZR9;M0R055;B1APY9;B1APY8;A0A0A0MRX1;Q12926-2;Q12926;P26378-4;P26378-2;P26378-5;P26378;P26378-3;B1AM48	ELAV-like protein 1	ELAVL1	>sp|Q15717|ELAV1_HUMAN ELAV-like protein 1 OS=Homo sapiens GN=ELAVL1 PE=1 SV=2;>sp|Q15717-2|ELAV1_HUMAN Isoform 2 of ELAV-like protein 1 OS=Homo sapiens GN=ELAVL1	36.091	3.798	1.2671	0.31618
M0R0F0;M0R0R2;P46782;M0QZN2	40S ribosomal protein S5;40S ribosomal protein S5, N-terminally processed	RPS5	>tr|M0R0F0|M0R0F0_HUMAN 40S ribosomal protein S5 (Fragment) OS=Homo sapiens GN=RPS5 PE=1 SV=1;>tr|M0R0R2|M0R0R2_HUMAN 40S ribosomal protein S5 OS=Homo sapiens GN=RPS5 PE=1 SV=1;>sp|P46782|RS5_HUMAN 40S ribosomal protein S5 OS=Homo sapiens GN=RPS5 PE=1 SV=4	22.391	3.7492	1.367	0.39286
P62995-3;P62995;H7BXF3;H7C2L4	Transformer-2 protein homolog beta	TRA2B	>sp|P62995-3|TRA2B_HUMAN Isoform 3 of Transformer-2 protein homolog beta OS=Homo sapiens GN=TRA2B;>sp|P62995|TRA2B_HUMAN Transformer-2 protein homolog beta OS=Homo sapiens GN=TRA2B PE=1 SV=1;>tr|H7BXF3|H7BXF3_HUMAN Transformer-2 protein homolog beta (Fragm	21.935	3.699	1.1883	0.31579
P23396;P23396-2;E9PL09;F2Z2S8;H0YCJ7;E9PPU1;E9PQ96;E9PJH4;H0YF32;E9PK82;H0YEU2;E9PQX2;E9PSF4;H0YES8;E9PJN9	40S ribosomal protein S3	RPS3	>sp|P23396|RS3_HUMAN 40S ribosomal protein S3 OS=Homo sapiens GN=RPS3 PE=1 SV=2;>sp|P23396-2|RS3_HUMAN Isoform 2 of 40S ribosomal protein S3 OS=Homo sapiens GN=RPS3;>tr|E9PL09|E9PL09_HUMAN 40S ribosomal protein S3 OS=Homo sapiens GN=RPS3 PE=1 SV=1;>tr|F2Z2	26.688	3.6946	1.1647	0.30695
C9JYQ9;H0Y8C2;Q6P5R6	60S ribosomal protein L22-like 1	RPL22L1	>tr|C9JYQ9|C9JYQ9_HUMAN 60S ribosomal protein L22-like 1 OS=Homo sapiens GN=RPL22L1 PE=1 SV=1;>tr|H0Y8C2|H0Y8C2_HUMAN 60S ribosomal protein L22-like 1 (Fragment) OS=Homo sapiens GN=RPL22L1 PE=1 SV=1;>sp|Q6P5R6|RL22L_HUMAN 60S ribosomal protein L22-like 1 O	14.478	3.6885	1.3836	0.37271
P62888;E5RI99;A0A0C4DH44;E5RJH3;A0A0B4J213	60S ribosomal protein L30	RPL30	>sp|P62888|RL30_HUMAN 60S ribosomal protein L30 OS=Homo sapiens GN=RPL30 PE=1 SV=2;>tr|E5RI99|E5RI99_HUMAN 60S ribosomal protein L30 (Fragment) OS=Homo sapiens GN=RPL30 PE=1 SV=1;>tr|A0A0C4DH44|A0A0C4DH44_HUMAN 60S ribosomal protein L30 OS=Homo sapiens GN=	12.784	3.6778	1.4363	0.32688
P39019;A0A075B6E2;M0R2L9;M0QXK4;M0QYF7;M0R140	40S ribosomal protein S19	RPS19	>sp|P39019|RS19_HUMAN 40S ribosomal protein S19 OS=Homo sapiens GN=RPS19 PE=1 SV=2;>tr|A0A075B6E2|A0A075B6E2_HUMAN 40S ribosomal protein S19 OS=Homo sapiens GN=RPS19 PE=1 SV=1	16.06	3.6567	1.2409	0.33801
P50914;E7EPB3	60S ribosomal protein L14	RPL14	>sp|P50914|RL14_HUMAN 60S ribosomal protein L14 OS=Homo sapiens GN=RPL14 PE=1 SV=4;>tr|E7EPB3|E7EPB3_HUMAN 60S ribosomal protein L14 OS=Homo sapiens GN=RPL14 PE=1 SV=1	23.432	3.5508	1.1874	0.3629
Q01081;Q01081-2;Q01081-4;K7EJH3;K7EJM7;M0QYK5;M0R2N4;Q01081-3;Q8WU68-3;Q8WU68-2;Q8WU68	Splicing factor U2AF 35 kDa subunit	U2AF1	>sp|Q01081|U2AF1_HUMAN Splicing factor U2AF 35 kDa subunit OS=Homo sapiens GN=U2AF1 PE=1 SV=3;>sp|Q01081-2|U2AF1_HUMAN Isoform 2 of Splicing factor U2AF 35 kDa subunit OS=Homo sapiens GN=U2AF1;>sp|Q01081-4|U2AF1_HUMAN Isoform 4 of Splicing factor U2AF 35 k	27.872	3.5405	1.0776	0.25405
P61353;K7ELC7;K7EQQ9;K7ERY7	60S ribosomal protein L27	RPL27	>sp|P61353|RL27_HUMAN 60S ribosomal protein L27 OS=Homo sapiens GN=RPL27 PE=1 SV=2;>tr|K7ELC7|K7ELC7_HUMAN 60S ribosomal protein L27 (Fragment) OS=Homo sapiens GN=RPL27 PE=1 SV=1;>tr|K7EQQ9|K7EQQ9_HUMAN 60S ribosomal protein L27 OS=Homo sapiens GN=RPL27 PE	15.798	3.5137	1.2376	0.37761
P46783;F6U211;S4R435;Q9NQ39	40S ribosomal protein S10	RPS10;RPS10-NUDT3	>sp|P46783|RS10_HUMAN 40S ribosomal protein S10 OS=Homo sapiens GN=RPS10 PE=1 SV=1;>tr|F6U211|F6U211_HUMAN 40S ribosomal protein S10 OS=Homo sapiens GN=RPS10 PE=4 SV=1;>tr|S4R435|S4R435_HUMAN Protein RPS10-NUDT3 (Fragment) OS=Homo sapiens GN=RPS10-NUDT3 PE	18.898	3.4885	1.3416	0.37721
P22087;M0QXL5;M0R299;M0R2Q4;M0R0P1;M0R2U2;M0R1H0;M0R2B0;A0A0D9SFM2;M0QXC9	rRNA 2-O-methyltransferase fibrillarin	FBL	>sp|P22087|FBRL_HUMAN rRNA 2-O-methyltransferase fibrillarin OS=Homo sapiens GN=FBL PE=1 SV=2;>tr|M0QXL5|M0QXL5_HUMAN rRNA 2-O-methyltransferase fibrillarin (Fragment) OS=Homo sapiens GN=FBL PE=1 SV=1;>tr|M0R299|M0R299_HUMAN rRNA 2-O-methyltransferase f	33.784	3.3923	1.2211	0.39707
P62424;Q5T8U3;Q5T8U2	60S ribosomal protein L7a	RPL7A	>sp|P62424|RL7A_HUMAN 60S ribosomal protein L7a OS=Homo sapiens GN=RPL7A PE=1 SV=2;>tr|Q5T8U3|Q5T8U3_HUMAN 60S ribosomal protein L7a (Fragment) OS=Homo sapiens GN=RPL7A PE=1 SV=1	29.995	3.3904	1.2033	0.38806
P62917;E9PKU4;E9PKZ0;E9PP36;G3V1A1	60S ribosomal protein L8	RPL8	>sp|P62917|RL8_HUMAN 60S ribosomal protein L8 OS=Homo sapiens GN=RPL8 PE=1 SV=2;>tr|E9PKU4|E9PKU4_HUMAN 60S ribosomal protein L8 (Fragment) OS=Homo sapiens GN=RPL8 PE=1 SV=1;>tr|E9PKZ0|E9PKZ0_HUMAN 60S ribosomal protein L8 (Fragment) OS=Homo sapiens GN=RPL	28.024	3.3777	1.2516	0.35829
P62805	Histone H4	HIST1H4A	>sp|P62805|H4_HUMAN Histone H4 OS=Homo sapiens GN=HIST1H4A PE=1 SV=2	11.367	3.3746	1.5322	0.55453
Q14103-3;Q14103;H0YA96;H0Y8G5;Q14103-4;Q14103-2;D6RAF8;D6RF44;D6RBQ9;D6RD83	Heterogeneous nuclear ribonucleoprotein D0	HNRNPD	>sp|Q14103-3|HNRPD_HUMAN Isoform 3 of Heterogeneous nuclear ribonucleoprotein D0 OS=Homo sapiens GN=HNRNPD;>sp|Q14103|HNRPD_HUMAN Heterogeneous nuclear ribonucleoprotein D0 OS=Homo sapiens GN=HNRNPD PE=1 SV=1;>tr|H0YA96|H0YA96_HUMAN Heterogeneous nuclear r	32.834	3.3247	1.0624	0.37352
P62829;C9JD32;J3KT29;J3KTJ3;B9ZVP7;J3QQT9	60S ribosomal protein L23	RPL23	>sp|P62829|RL23_HUMAN 60S ribosomal protein L23 OS=Homo sapiens GN=RPL23 PE=1 SV=1;>tr|C9JD32|C9JD32_HUMAN 60S ribosomal protein L23 (Fragment) OS=Homo sapiens GN=RPL23 PE=1 SV=1;>tr|J3KT29|J3KT29_HUMAN 60S ribosomal protein L23 OS=Homo sapiens GN=RPL23 PE	14.865	3.2221	1.3371	0.47705
P62269;J3JS69	40S ribosomal protein S18	RPS18	>sp|P62269|RS18_HUMAN 40S ribosomal protein S18 OS=Homo sapiens GN=RPS18 PE=1 SV=3	17.718	3.193	0.87259	0.29832
P18754;P18754-2;C9JW69;C9JRH2;C9JMJ4;C9J3R0;C9JQZ4	Regulator of chromosome condensation	RCC1	>sp|P18754|RCC1_HUMAN Regulator of chromosome condensation OS=Homo sapiens GN=RCC1 PE=1 SV=1;>sp|P18754-2|RCC1_HUMAN Isoform 2 of Regulator of chromosome condensation OS=Homo sapiens GN=RCC1;>tr|C9JW69|C9JW69_HUMAN Regulator of chromosome condensation (Fra	44.969	3.168	0.60152	0.27756
P48729-3;P48729;P48729-2;D6REM4;E7ETM0;E5RG27;D6RGE5;U3KQ83;U3KPX3;H0Y9X2;U3KQK7;Q8N752	Casein kinase I isoform alpha	CSNK1A1	>sp|P48729-3|KC1A_HUMAN Isoform 3 of Casein kinase I isoform alpha OS=Homo sapiens GN=CSNK1A1;>sp|P48729|KC1A_HUMAN Casein kinase I isoform alpha OS=Homo sapiens GN=CSNK1A1 PE=1 SV=2;>sp|P48729-2|KC1A_HUMAN Isoform 2 of Casein kinase I isoform alpha OS=Hom	37.567	3.1455	1.7104	0.54763
D3YTB1;F8W727;P62910;D3YTI8	60S ribosomal protein L32	RPL32	>tr|D3YTB1|D3YTB1_HUMAN 60S ribosomal protein L32 (Fragment) OS=Homo sapiens GN=RPL32 PE=1 SV=1;>tr|F8W727|F8W727_HUMAN 60S ribosomal protein L32 OS=Homo sapiens GN=RPL32 PE=1 SV=1;>sp|P62910|RL32_HUMAN 60S ribosomal protein L32 OS=Homo sapiens GN=RPL32 PE	15.616	3.1402	1.2225	0.41195
Q02543;M0R1A7;M0R117;M0R0P7;M0R3D6	60S ribosomal protein L18a	RPL18A	>sp|Q02543|RL18A_HUMAN 60S ribosomal protein L18a OS=Homo sapiens GN=RPL18A PE=1 SV=2;>tr|M0R1A7|M0R1A7_HUMAN 60S ribosomal protein L18a OS=Homo sapiens GN=RPL18A PE=1 SV=1;>tr|M0R117|M0R117_HUMAN 60S ribosomal protein L18a OS=Homo sapiens GN=RPL18A PE=1 S	20.762	3.1285	1.2966	0.4812
P12956;B1AHC9;P12956-2	X-ray repair cross-complementing protein 6	XRCC6	>sp|P12956|XRCC6_HUMAN X-ray repair cross-complementing protein 6 OS=Homo sapiens GN=XRCC6 PE=1 SV=2;>tr|B1AHC9|B1AHC9_HUMAN X-ray repair cross-complementing protein 6 OS=Homo sapiens GN=XRCC6 PE=1 SV=1;>sp|P12956-2|XRCC6_HUMAN Isoform 2 of X-ray repair cr	69.842	3.0453	3.0943	1.1234
Q92804-2;Q92804;A0A075B7D9;A0A075B7F2;A0A075B7E4	TATA-binding protein-associated factor 2N	TAF15	>sp|Q92804-2|RBP56_HUMAN Isoform Short of TATA-binding protein-associated factor 2N OS=Homo sapiens GN=TAF15;>sp|Q92804|RBP56_HUMAN TATA-binding protein-associated factor 2N OS=Homo sapiens GN=TAF15 PE=1 SV=1;>tr|A0A075B7D9|A0A075B7D9_HUMAN TATA-binding pr	61.557	3.0388	0.49979	0.15573
P40429;M0QYS1;Q8J015;M0QZU1;A0A096LPE0;Q6NVV1	60S ribosomal protein L13a	RPL13A;RPL13a	>sp|P40429|RL13A_HUMAN 60S ribosomal protein L13a OS=Homo sapiens GN=RPL13A PE=1 SV=2;>tr|M0QYS1|M0QYS1_HUMAN 60S ribosomal protein L13a (Fragment) OS=Homo sapiens GN=RPL13A PE=1 SV=2;>tr|Q8J015|Q8J015_HUMAN 60S ribosomal protein L13a OS=Homo sapiens GN=RP	23.577	2.9771	1.4014	0.50992
P62987;J3QS39;J3QTR3;F5H6Q2;F5GYU3;F5H2Z3;F5H265;B4DV12;F5H388;F5H747;F5GXK7;J3QKN0;Q5PY61;Q96C32;P62979;P0CG47;P0CG48;M0R2S1;M0R1V7;M0R1M6;J3QLP7;J3QRK5;F5GZ39;J3QSA3;K7EMA8;J3KSM4	Ubiquitin-60S ribosomal protein L40;Ubiquitin;60S ribosomal protein L40;Ubiquitin-40S ribosomal protein S27a;Ubiquitin;40S ribosomal protein S27a;Polyubiquitin-B;Ubiquitin;Polyubiquitin-C;Ubiquitin	UBA52;UBB;RPS27A;UBC;UBBP4	>sp|P62987|RL40_HUMAN Ubiquitin-60S ribosomal protein L40 OS=Homo sapiens GN=UBA52 PE=1 SV=2;>tr|J3QS39|J3QS39_HUMAN Polyubiquitin-B (Fragment) OS=Homo sapiens GN=UBB PE=1 SV=1;>tr|J3QTR3|J3QTR3_HUMAN Ubiquitin-40S ribosomal protein S27a (Fragment) OS=Homo	14.728	2.912	3.8984	1.1662
G3V4W0;B4DY08;B2R5W2;P07910-2;G3V4C1;P07910;G3V2Q1;G3V576;P07910-4;G3V555;G3V575;P07910-3;G3V5X6;G3V3K6;G3V251;B4DSU6;G3V2D6;B2RXH8;G3V5V7;G3V4M8;G3V2H6;E5RG71;B3KT61;Q86SE5;Q86SE5-3	Heterogeneous nuclear ribonucleoproteins C1/C2;Heterogeneous nuclear ribonucleoprotein C-like 2	HNRNPC;HNRNPCL2	>tr|G3V4W0|G3V4W0_HUMAN Heterogeneous nuclear ribonucleoproteins C1/C2 (Fragment) OS=Homo sapiens GN=HNRNPC PE=1 SV=1;>tr|B4DY08|B4DY08_HUMAN Heterogeneous nuclear ribonucleoproteins C1/C2 OS=Homo sapiens GN=HNRNPC PE=1 SV=1;>tr|B2R5W2|B2R5W2_HUMAN Heterog	28.916	2.875	1.0303	0.39091
Q9UMS4;F5GY56;H0YGF3;F5H2I0;H0YGZ5	Pre-mRNA-processing factor 19	PRPF19	>sp|Q9UMS4|PRP19_HUMAN Pre-mRNA-processing factor 19 OS=Homo sapiens GN=PRPF19 PE=1 SV=1;>tr|F5GY56|F5GY56_HUMAN Pre-mRNA-processing factor 19 (Fragment) OS=Homo sapiens GN=PRPF19 PE=1 SV=1	55.18	2.8677	1.256	0.51988
E9PQ49;E9PI39;E9PK01;P29692;E9PMW7;E9PPR1;E9PL12;E9PL71;A0A087X1X7;E9PRY8;P29692-3;P29692-2;E9PN91;E9PIZ1;H0YCK7;E9PQZ1;P29692-4;E9PNW6;E9PKK3;E9PK72;E9PJD0;H0YE58;E9PK06;H0YE72;P24534	Elongation factor 1-delta	EEF1D	>tr|E9PQ49|E9PQ49_HUMAN Elongation factor 1-delta (Fragment) OS=Homo sapiens GN=EEF1D PE=1 SV=5;>tr|E9PI39|E9PI39_HUMAN Elongation factor 1-delta (Fragment) OS=Homo sapiens GN=EEF1D PE=1 SV=1;>tr|E9PK01|E9PK01_HUMAN Elongation factor 1-delta (Fragment) OS=	21.937	2.8361	1.1204	0.44192
O75475;O75475-3;O75475-2;V9GYT7	PC4 and SFRS1-interacting protein	PSIP1	>sp|O75475|PSIP1_HUMAN PC4 and SFRS1-interacting protein OS=Homo sapiens GN=PSIP1 PE=1 SV=1;>sp|O75475-3|PSIP1_HUMAN Isoform 3 of PC4 and SFRS1-interacting protein OS=Homo sapiens GN=PSIP1;>sp|O75475-2|PSIP1_HUMAN Isoform 2 of PC4 and SFRS1-interacting pro	60.103	2.7646	0.35015	0.35612
A0A087WXF0;P51608;P51608-2;A0A087X1U4	Methyl-CpG-binding protein 2	MECP2	>tr|A0A087WXF0|A0A087WXF0_HUMAN Methyl-CpG-binding protein 2 OS=Homo sapiens GN=MECP2 PE=1 SV=1;>sp|P51608|MECP2_HUMAN Methyl-CpG-binding protein 2 OS=Homo sapiens GN=MECP2 PE=1 SV=1;>sp|P51608-2|MECP2_HUMAN Isoform B of Methyl-CpG-binding protein 2 OS=Hom	54.83	2.7494	0.67671	0.29426
M0R210;P62249;A0A087WZ27;M0R3H0;M0QX76;M0R1M5;Q6IPX4	40S ribosomal protein S16	RPS16	>tr|M0R210|M0R210_HUMAN 40S ribosomal protein S16 OS=Homo sapiens GN=RPS16 PE=1 SV=1;>sp|P62249|RS16_HUMAN 40S ribosomal protein S16 OS=Homo sapiens GN=RPS16 PE=1 SV=2;>tr|A0A087WZ27|A0A087WZ27_HUMAN Zinc finger protein 90 OS=Homo sapiens GN=ZNF90 PE=4 SV=	14.419	2.7218	1.0398	0.4505
O75607	Nucleoplasmin-3	NPM3	>sp|O75607|NPM3_HUMAN Nucleoplasmin-3 OS=Homo sapiens GN=NPM3 PE=1 SV=3	19.343	2.713	1.2792	0.45744
F8W6I7;P09651-2;P09651;P09651-3;F8VZ49;F8VTQ5;Q32P51;F8W646;H0YH80;F8VYN5	Heterogeneous nuclear ribonucleoprotein A1;Heterogeneous nuclear ribonucleoprotein A1, N-terminally processed;Heterogeneous nuclear ribonucleoprotein A1-like 2	HNRNPA1;HNRNPA1L2	>tr|F8W6I7|F8W6I7_HUMAN Heterogeneous nuclear ribonucleoprotein A1 OS=Homo sapiens GN=HNRNPA1 PE=1 SV=2;>sp|P09651-2|ROA1_HUMAN Isoform A1-A of Heterogeneous nuclear ribonucleoprotein A1 OS=Homo sapiens GN=HNRNPA1;>sp|P09651|ROA1_HUMAN Heterogeneous nuclea	33.155	2.705	1.1079	0.38939
Q71DI3;P68431;K7EK07;Q16695;P84243;K7EMV3;B4DEB1;K7ES00;Q6NXT2;K7EP01	Histone H3.2;Histone H3.1;Histone H3;Histone H3.1t;Histone H3.3;Histone H3.3C	HIST2H3A;HIST1H3A;H3F3B;HIST3H3;H3F3A;H3F3C	>sp|Q71DI3|H32_HUMAN Histone H3.2 OS=Homo sapiens GN=HIST2H3A PE=1 SV=3;>sp|P68431|H31_HUMAN Histone H3.1 OS=Homo sapiens GN=HIST1H3A PE=1 SV=2;>tr|K7EK07|K7EK07_HUMAN Histone H3 (Fragment) OS=Homo sapiens GN=H3F3B PE=1 SV=1;>sp|Q16695|H31T_HUMAN Histone H	15.388	2.6943	1.2581	0.65622
Q13151	Heterogeneous nuclear ribonucleoprotein A0	HNRNPA0	>sp|Q13151|ROA0_HUMAN Heterogeneous nuclear ribonucleoprotein A0 OS=Homo sapiens GN=HNRNPA0 PE=1 SV=1	30.84	2.6671	0.84655	0.33095
P18077;F8WBS5;F8WB72;C9K025	60S ribosomal protein L35a	RPL35A	>sp|P18077|RL35A_HUMAN 60S ribosomal protein L35a OS=Homo sapiens GN=RPL35A PE=1 SV=2;>tr|F8WBS5|F8WBS5_HUMAN 60S ribosomal protein L35a OS=Homo sapiens GN=RPL35A PE=1 SV=1;>tr|F8WB72|F8WB72_HUMAN 60S ribosomal protein L35a OS=Homo sapiens GN=RPL35A PE=1 S	12.538	2.6636	1.2641	0.4932
Q12874	Splicing factor 3A subunit 3	SF3A3	>sp|Q12874|SF3A3_HUMAN Splicing factor 3A subunit 3 OS=Homo sapiens GN=SF3A3 PE=1 SV=1	58.848	2.5994	0.75664	0.49416
Q15397;S4R3K8	Pumilio domain-containing protein KIAA0020	KIAA0020	>sp|Q15397|K0020_HUMAN Pumilio domain-containing protein KIAA0020 OS=Homo sapiens GN=KIAA0020 PE=1 SV=3	73.584	2.5801	1.0767	0.53266
Q13573;G3V3A4;G3V4X8;G3V5R3	SNW domain-containing protein 1	SNW1	>sp|Q13573|SNW1_HUMAN SNW domain-containing protein 1 OS=Homo sapiens GN=SNW1 PE=1 SV=1;>tr|G3V3A4|G3V3A4_HUMAN SNW domain-containing protein 1 OS=Homo sapiens GN=SNW1 PE=1 SV=1;>tr|G3V4X8|G3V4X8_HUMAN SNW domain-containing protein 1 OS=Homo sapiens GN=SNW	61.494	2.5582	1.0395	0.52265
Q93077;Q7L7L0;P04908	Histone H2A type 1-C;Histone H2A type 3;Histone H2A type 1-B/E	HIST1H2AC;HIST3H2A;HIST1H2AB	>sp|Q93077|H2A1C_HUMAN Histone H2A type 1-C OS=Homo sapiens GN=HIST1H2AC PE=1 SV=3;>sp|Q7L7L0|H2A3_HUMAN Histone H2A type 3 OS=Homo sapiens GN=HIST3H2A PE=1 SV=3;>sp|P04908|H2A1B_HUMAN Histone H2A type 1-B/E OS=Homo sapiens GN=HIST1H2AB PE=1 SV=2	14.105	2.5452	0.77757	0.37555
E9PC52;Q16576;Q16576-2;Q5JP01;Q5JNZ6	Histone-binding protein RBBP7	RBBP7	>tr|E9PC52|E9PC52_HUMAN Histone-binding protein RBBP7 OS=Homo sapiens GN=RBBP7 PE=1 SV=1;>sp|Q16576|RBBP7_HUMAN Histone-binding protein RBBP7 OS=Homo sapiens GN=RBBP7 PE=1 SV=1;>sp|Q16576-2|RBBP7_HUMAN Isoform 2 of Histone-binding protein RBBP7 OS=Homo sap	46.938	2.536	1.3182	0.52379
Q04837;E7EUY5;C9K0U8	Single-stranded DNA-binding protein, mitochondrial	SSBP1	>sp|Q04837|SSBP_HUMAN Single-stranded DNA-binding protein, mitochondrial OS=Homo sapiens GN=SSBP1 PE=1 SV=1;>tr|E7EUY5|E7EUY5_HUMAN Single-stranded DNA-binding protein, mitochondrial (Fragment) OS=Homo sapiens GN=SSBP1 PE=1 SV=1;>tr|C9K0U8|C9K0U8_HUMAN Sin	17.259	2.5115	0.56157	0.22036
Q13616;A0A0C4DGX4;Q8NI38-2	Cullin-1	CUL1	>sp|Q13616|CUL1_HUMAN Cullin-1 OS=Homo sapiens GN=CUL1 PE=1 SV=2;>tr|A0A0C4DGX4|A0A0C4DGX4_HUMAN Cullin-1 OS=Homo sapiens GN=CUL1 PE=1 SV=1	89.677	2.5033	2.5223	1.0525
P47914;F8WF43;C9IYI4	60S ribosomal protein L29	RPL29	>sp|P47914|RL29_HUMAN 60S ribosomal protein L29 OS=Homo sapiens GN=RPL29 PE=1 SV=2	17.752	2.4941	1.1906	0.49208
O43660-2;O43660;B7Z982;H0YA24;D6RA26;H0YAA2	Pleiotropic regulator 1	PLRG1	>sp|O43660-2|PLRG1_HUMAN Isoform 2 of Pleiotropic regulator 1 OS=Homo sapiens GN=PLRG1;>sp|O43660|PLRG1_HUMAN Pleiotropic regulator 1 OS=Homo sapiens GN=PLRG1 PE=1 SV=1	56.289	2.4832	0.66149	0.49354
Q12788;J3KNP2;A0A087WYP7;H3BN88	Transducin beta-like protein 3	TBL3	>sp|Q12788|TBL3_HUMAN Transducin beta-like protein 3 OS=Homo sapiens GN=TBL3 PE=1 SV=2;>tr|J3KNP2|J3KNP2_HUMAN Transducin beta-like protein 3 (Fragment) OS=Homo sapiens GN=TBL3 PE=1 SV=1	89.034	2.4067	1.1616	0.53949
P84090;G3V279	Enhancer of rudimentary homolog	ERH	>sp|P84090|ERH_HUMAN Enhancer of rudimentary homolog OS=Homo sapiens GN=ERH PE=1 SV=1;>tr|G3V279|G3V279_HUMAN Enhancer of rudimentary homolog OS=Homo sapiens GN=ERH PE=1 SV=1	12.259	2.4051	1.4554	0.59182
P51991;H7C1J8	Heterogeneous nuclear ribonucleoprotein A3	HNRNPA3	>sp|P51991|ROA3_HUMAN Heterogeneous nuclear ribonucleoprotein A3 OS=Homo sapiens GN=HNRNPA3 PE=1 SV=2	39.594	2.401	1.2234	0.43426
P62304;A6NHK2	Small nuclear ribonucleoprotein E	SNRPE	>sp|P62304|RUXE_HUMAN Small nuclear ribonucleoprotein E OS=Homo sapiens GN=SNRPE PE=1 SV=1;>tr|A6NHK2|A6NHK2_HUMAN Small nuclear ribonucleoprotein E OS=Homo sapiens GN=SNRPE PE=1 SV=1	10.803	2.3916	1.4553	0.63377
P06748;P06748-3;P06748-2;E5RI98;E5RGW4	Nucleophosmin	NPM1	>sp|P06748|NPM_HUMAN Nucleophosmin OS=Homo sapiens GN=NPM1 PE=1 SV=2;>sp|P06748-3|NPM_HUMAN Isoform 3 of Nucleophosmin OS=Homo sapiens GN=NPM1;>sp|P06748-2|NPM_HUMAN Isoform 2 of Nucleophosmin OS=Homo sapiens GN=NPM1	32.575	2.3913	1.1094	0.45294
Q9BTV4	Transmembrane protein 43	TMEM43	>sp|Q9BTV4|TMM43_HUMAN Transmembrane protein 43 OS=Homo sapiens GN=TMEM43 PE=1 SV=1	44.875	2.3516	4.0651	1.7441
B4DXZ6;P51114-2;P51114;E7EU85;E9PFF5;P51114-3;P51116;C9JZE0;C9JY20;C9JAJ4;R9WNI0;A8MQB8;G3V0J0;Q06787-8;Q06787-6;Q06787-2;Q06787-4;Q06787-5;Q06787-9;Q06787-7;Q06787-3;Q06787	Fragile X mental retardation syndrome-related protein 1	FXR1	>tr|B4DXZ6|B4DXZ6_HUMAN Fragile X mental retardation syndrome-related protein 1 OS=Homo sapiens GN=FXR1 PE=1 SV=1;>sp|P51114-2|FXR1_HUMAN Isoform 2 of Fragile X mental retardation syndrome-related protein 1 OS=Homo sapiens GN=FXR1;>sp|P51114|FXR1_HUMAN Fra	68.326	2.3368	0.75461	0.34631
Q9NYH9;J3KRR8	U3 small nucleolar RNA-associated protein 6 homolog	UTP6	>sp|Q9NYH9|UTP6_HUMAN U3 small nucleolar RNA-associated protein 6 homolog OS=Homo sapiens GN=UTP6 PE=2 SV=2	70.193	2.3278	1.1427	0.59292
P05023-3;P05023-4;P05023;M0R116;A0A0A0MT26;P13637;P13637-2;P13637-3;H0Y7C1;P05023-2;Q13733;P20648;P54707;P54707-2	Sodium/potassium-transporting ATPase subunit alpha-1;Sodium/potassium-transporting ATPase subunit alpha-3	ATP1A1;ATP1A3;ATP1A2	>sp|P05023-3|AT1A1_HUMAN Isoform 3 of Sodium/potassium-transporting ATPase subunit alpha-1 OS=Homo sapiens GN=ATP1A1;>sp|P05023-4|AT1A1_HUMAN Isoform 4 of Sodium/potassium-transporting ATPase subunit alpha-1 OS=Homo sapiens GN=ATP1A1;>sp|P05023|AT1A1_HUMAN	109.55	2.2153	2.758	1.2861
O00566;U3KQ48	U3 small nucleolar ribonucleoprotein protein MPP10	MPHOSPH10	>sp|O00566|MPP10_HUMAN U3 small nucleolar ribonucleoprotein protein MPP10 OS=Homo sapiens GN=MPHOSPH10 PE=1 SV=2;>tr|U3KQ48|U3KQ48_HUMAN U3 small nucleolar ribonucleoprotein protein MPP10 OS=Homo sapiens GN=MPHOSPH10 PE=1 SV=1	78.863	2.214	1.0911	0.59197
P60866;P60866-2;E5RIP1;E5RJX2;G3XAN0	40S ribosomal protein S20	RPS20	>sp|P60866|RS20_HUMAN 40S ribosomal protein S20 OS=Homo sapiens GN=RPS20 PE=1 SV=1;>sp|P60866-2|RS20_HUMAN Isoform 2 of 40S ribosomal protein S20 OS=Homo sapiens GN=RPS20;>tr|E5RIP1|E5RIP1_HUMAN 40S ribosomal protein S20 OS=Homo sapiens GN=RPS20 PE=1 SV=1;	13.373	2.2132	1.0216	0.42959
Q9NY93-2;Q9NY93;G3V0G3;F8WDT8;H7C3E9;F8WEI3;H7BZN7	Probable ATP-dependent RNA helicase DDX56	DDX56	>sp|Q9NY93-2|DDX56_HUMAN Isoform 2 of Probable ATP-dependent RNA helicase DDX56 OS=Homo sapiens GN=DDX56;>sp|Q9NY93|DDX56_HUMAN Probable ATP-dependent RNA helicase DDX56 OS=Homo sapiens GN=DDX56 PE=1 SV=1;>tr|G3V0G3|G3V0G3_HUMAN DEAD (Asp-Glu-Ala-Asp) box	57.274	2.2057	1.1782	0.52807
O75367-2;O75367-3;O75367;B4DJC3;D6RCF2	Core histone macro-H2A.1;Histone H2A	H2AFY	>sp|O75367-2|H2AY_HUMAN Isoform 1 of Core histone macro-H2A.1 OS=Homo sapiens GN=H2AFY;>sp|O75367-3|H2AY_HUMAN Isoform 3 of Core histone macro-H2A.1 OS=Homo sapiens GN=H2AFY;>sp|O75367|H2AY_HUMAN Core histone macro-H2A.1 OS=Homo sapiens GN=H2AFY PE=1 SV=4;	39.183	2.1976	0.6353	0.69476
P62750;H7BY10;K7ERT8;A8MUS3;K7EJV9;K7EMA7	60S ribosomal protein L23a	RPL23A	>sp|P62750|RL23A_HUMAN 60S ribosomal protein L23a OS=Homo sapiens GN=RPL23A PE=1 SV=1;>tr|H7BY10|H7BY10_HUMAN 60S ribosomal protein L23a (Fragment) OS=Homo sapiens GN=RPL23A PE=1 SV=1;>tr|K7ERT8|K7ERT8_HUMAN 60S ribosomal protein L23a (Fragment) OS=Homo sa	17.695	2.1934	0.95813	0.63993
F5GY37;J3KPX7;Q99623;F5H3X6;Q99623-2;F5GWA7;F5H2D2;F5H0C5	Prohibitin-2	PHB2	>tr|F5GY37|F5GY37_HUMAN Prohibitin-2 OS=Homo sapiens GN=PHB2 PE=1 SV=1;>tr|J3KPX7|J3KPX7_HUMAN Prohibitin-2 OS=Homo sapiens GN=PHB2 PE=1 SV=2;>sp|Q99623|PHB2_HUMAN Prohibitin-2 OS=Homo sapiens GN=PHB2 PE=1 SV=2;>tr|F5H3X6|F5H3X6_HUMAN Prohibitin-2 (Fragmen	29.723	2.1874	1.8871	0.72788
P38159;P38159-2;H3BT71;H0Y6E7;Q96E39;H3BUY5;H3BR27;P38159-3;O75526;H3BNC1;Q8N7X1	RNA-binding motif protein, X chromosome;RNA-binding motif protein, X chromosome, N-terminally processed;RNA binding motif protein, X-linked-like-1	RBMX;RBMXL1	>sp|P38159|RBMX_HUMAN RNA-binding motif protein, X chromosome OS=Homo sapiens GN=RBMX PE=1 SV=3;>sp|P38159-2|RBMX_HUMAN Isoform 2 of RNA-binding motif protein, X chromosome OS=Homo sapiens GN=RBMX;>tr|H3BT71|H3BT71_HUMAN RNA-binding motif protein, X chromo	42.331	2.1811	0.87208	0.43765
P61978-3;P61978;P61978-2;Q5T6W2;S4R457;S4R359	Heterogeneous nuclear ribonucleoprotein K	HNRNPK	>sp|P61978-3|HNRPK_HUMAN Isoform 3 of Heterogeneous nuclear ribonucleoprotein K OS=Homo sapiens GN=HNRNPK;>sp|P61978|HNRPK_HUMAN Heterogeneous nuclear ribonucleoprotein K OS=Homo sapiens GN=HNRNPK PE=1 SV=1;>sp|P61978-2|HNRPK_HUMAN Isoform 2 of Heterogeneo	48.562	2.1517	0.75021	0.44582
P52272-2;P52272;A0A087X0X3;M0R019;M0R2T0;M0R0N3;M0QYQ7;M0R2I7;M0R0Y6;M0QYL3;M0QY96	Heterogeneous nuclear ribonucleoprotein M	HNRNPM	>sp|P52272-2|HNRPM_HUMAN Isoform 2 of Heterogeneous nuclear ribonucleoprotein M OS=Homo sapiens GN=HNRNPM;>sp|P52272|HNRPM_HUMAN Heterogeneous nuclear ribonucleoprotein M OS=Homo sapiens GN=HNRNPM PE=1 SV=3;>tr|A0A087X0X3|A0A087X0X3_HUMAN Heterogeneous nuc	73.62	2.147	1.1313	0.54299
P07355;P07355-2;H0YN42;A6NMY6;H0YMD0;H0YMU9;H0YKS4;H0YM50;H0YN28;H0YL33;H0YMM1;H0YNP5;H0YNA0;H0YKZ7;H0YLV6;H0YMT9;H0YKX9;H0YMW4;H0YN52;H0YMD9;H0YKV8;H0YKL9;H0YNB8;H0YKN4;H0YLE2	Annexin A2;Annexin;Putative annexin A2-like protein	ANXA2;ANXA2P2	>sp|P07355|ANXA2_HUMAN Annexin A2 OS=Homo sapiens GN=ANXA2 PE=1 SV=2;>sp|P07355-2|ANXA2_HUMAN Isoform 2 of Annexin A2 OS=Homo sapiens GN=ANXA2;>tr|H0YN42|H0YN42_HUMAN Annexin (Fragment) OS=Homo sapiens GN=ANXA2 PE=1 SV=1;>sp|A6NMY6|AXA2L_HUMAN Putative ann	38.604	2.1379	0.56113	0.254
A0A0A0MTB8;Q8NI36	WD repeat-containing protein 36	WDR36	>tr|A0A0A0MTB8|A0A0A0MTB8_HUMAN WD repeat-containing protein 36 OS=Homo sapiens GN=WDR36 PE=1 SV=1;>sp|Q8NI36|WDR36_HUMAN WD repeat-containing protein 36 OS=Homo sapiens GN=WDR36 PE=1 SV=1	99.365	2.1359	1.2608	0.58946
F8VPD4;P27708	CAD protein;Glutamine-dependent carbamoyl-phosphate synthase;Aspartate carbamoyltransferase;Dihydroorotase	CAD	>tr|F8VPD4|F8VPD4_HUMAN CAD protein OS=Homo sapiens GN=CAD PE=1 SV=1;>sp|P27708|PYR1_HUMAN CAD protein OS=Homo sapiens GN=CAD PE=1 SV=3	236.02	2.1192	2.5602	1.2227
Q8NEJ9-2;Q8NEJ9;H0YJ17;G3V4G1	Neuroguidin	NGDN	>sp|Q8NEJ9-2|NGDN_HUMAN Isoform 2 of Neuroguidin OS=Homo sapiens GN=NGDN;>sp|Q8NEJ9|NGDN_HUMAN Neuroguidin OS=Homo sapiens GN=NGDN PE=1 SV=1;>tr|H0YJ17|H0YJ17_HUMAN Neuroguidin (Fragment) OS=Homo sapiens GN=NGDN PE=1 SV=1	35.25	2.1001	0.74133	0.33575
F8VYE8;P36873;P36873-2;F8W0W8;A0A087WYY5;F8VR82;E7ETD8	Serine/threonine-protein phosphatase;Serine/threonine-protein phosphatase PP1-gamma catalytic subunit	PPP1CC	>tr|F8VYE8|F8VYE8_HUMAN Serine/threonine-protein phosphatase OS=Homo sapiens GN=PPP1CC PE=1 SV=1;>sp|P36873|PP1G_HUMAN Serine/threonine-protein phosphatase PP1-gamma catalytic subunit OS=Homo sapiens GN=PPP1CC PE=1 SV=1;>sp|P36873-2|PP1G_HUMAN Isoform Gamm	34.95	2.0951	0.9233	0.67157
P17844-2;P17844;J3KTA4;J3QSF1;J3KRZ1;J3QRQ7;J3QR02;J3KRX8;X6RLV5;J3QKN9;J3QS79	Probable ATP-dependent RNA helicase DDX5	DDX5	>sp|P17844-2|DDX5_HUMAN Isoform 2 of Probable ATP-dependent RNA helicase DDX5 OS=Homo sapiens GN=DDX5;>sp|P17844|DDX5_HUMAN Probable ATP-dependent RNA helicase DDX5 OS=Homo sapiens GN=DDX5 PE=1 SV=1;>tr|J3KTA4|J3KTA4_HUMAN Probable ATP-dependent RNA helica	60.563	2.062	1.1699	0.67812
Q7RTV0	PHD finger-like domain-containing protein 5A	PHF5A	>sp|Q7RTV0|PHF5A_HUMAN PHD finger-like domain-containing protein 5A OS=Homo sapiens GN=PHF5A PE=1 SV=1	12.405	2.0467	0.63462	0.34359
P46779;H0YKD8;P46779-2;P46779-3;H0YLP6;H0YMF4;P46779-4;P46779-5	60S ribosomal protein L28	RPL28	>sp|P46779|RL28_HUMAN 60S ribosomal protein L28 OS=Homo sapiens GN=RPL28 PE=1 SV=3;>tr|H0YKD8|H0YKD8_HUMAN 60S ribosomal protein L28 OS=Homo sapiens GN=RPL28 PE=1 SV=1;>sp|P46779-2|RL28_HUMAN Isoform 2 of 60S ribosomal protein L28 OS=Homo sapiens GN=RPL28;	15.747	2.0399	1.3328	0.37613
H0YHA7;J3QQ67;Q07020-2;Q07020;G3V203;F8VUA6;F8VYV2;A0A075B7A0	60S ribosomal protein L18	RPL18	>tr|H0YHA7|H0YHA7_HUMAN 60S ribosomal protein L18 (Fragment) OS=Homo sapiens GN=RPL18 PE=1 SV=1;>tr|J3QQ67|J3QQ67_HUMAN 60S ribosomal protein L18 (Fragment) OS=Homo sapiens GN=RPL18 PE=1 SV=1;>sp|Q07020-2|RL18_HUMAN Isoform 2 of 60S ribosomal protein L18 O	18.863	2.0331	1.2756	0.72174
P42677;Q5T4L4;H0YMV8;Q71UM5;C9J1C5;C9JLI6	40S ribosomal protein S27;40S ribosomal protein S27-like	RPS27;RPS27L	>sp|P42677|RS27_HUMAN 40S ribosomal protein S27 OS=Homo sapiens GN=RPS27 PE=1 SV=3;>tr|Q5T4L4|Q5T4L4_HUMAN 40S ribosomal protein S27 OS=Homo sapiens GN=RPS27 PE=1 SV=1;>tr|H0YMV8|H0YMV8_HUMAN 40S ribosomal protein S27 OS=Homo sapiens GN=RPS27L PE=1 SV=1;>s	9.461	2.005	2.0282	1.0271
P56537;B7ZBH1;P56537-2	Eukaryotic translation initiation factor 6	EIF6	>sp|P56537|IF6_HUMAN Eukaryotic translation initiation factor 6 OS=Homo sapiens GN=EIF6 PE=1 SV=1;>tr|B7ZBH1|B7ZBH1_HUMAN Eukaryotic translation initiation factor 6 (Fragment) OS=Homo sapiens GN=EIF6 PE=1 SV=1;>sp|P56537-2|IF6_HUMAN Isoform 2 of Eukaryotic	26.599	1.9953	1.6171	0.76008
Q9Y221;Q9Y221-2;J3QLW7;J3QRD6;J3QRR4	60S ribosome subunit biogenesis protein NIP7 homolog	NIP7	>sp|Q9Y221|NIP7_HUMAN 60S ribosome subunit biogenesis protein NIP7 homolog OS=Homo sapiens GN=NIP7 PE=1 SV=1;>sp|Q9Y221-2|NIP7_HUMAN Isoform 2 of 60S ribosome subunit biogenesis protein NIP7 homolog OS=Homo sapiens GN=NIP7;>tr|J3QLW7|J3QLW7_HUMAN 60S ribos	20.462	1.9721	0.74813	0.35969
Q07666-2;Q07666;Q07666-3;Q5VWX1;E5RG12;H0YAQ1;H0YAQ3;E5RJZ9;O75525-2;O75525	KH domain-containing, RNA-binding, signal transduction-associated protein 1	KHDRBS1	>sp|Q07666-2|KHDR1_HUMAN Isoform 2 of KH domain-containing, RNA-binding, signal transduction-associated protein 1 OS=Homo sapiens GN=KHDRBS1;>sp|Q07666|KHDR1_HUMAN KH domain-containing, RNA-binding, signal transduction-associated protein 1 OS=Homo sapiens	45.86	1.9612	1.348	0.72013
A0A087WT20;Q9NV06;B3KME9;E5RHM4;Q9NV06-2;A0A087X1F8	DDB1- and CUL4-associated factor 13	DCAF13	>tr|A0A087WT20|A0A087WT20_HUMAN DDB1- and CUL4-associated factor 13 OS=Homo sapiens GN=DCAF13 PE=1 SV=1;>sp|Q9NV06|DCA13_HUMAN DDB1- and CUL4-associated factor 13 OS=Homo sapiens GN=DCAF13 PE=1 SV=2;>tr|B3KME9|B3KME9_HUMAN DDB1- and CUL4-associated factor	67.55	1.9515	1.164	0.60876
C9JW96;P35232;C9JZ20;E7ESE2;E9PCW0;P35232-2;D6RBK0	Prohibitin	PHB	>tr|C9JW96|C9JW96_HUMAN Prohibitin (Fragment) OS=Homo sapiens GN=PHB PE=1 SV=2;>sp|P35232|PHB_HUMAN Prohibitin OS=Homo sapiens GN=PHB PE=1 SV=1;>tr|C9JZ20|C9JZ20_HUMAN Prohibitin (Fragment) OS=Homo sapiens GN=PHB PE=1 SV=1;>tr|E7ESE2|E7ESE2_HUMAN Prohibiti	26.891	1.9438	1.5296	0.78211
P04792;F8WE04;C9J3N8	Heat shock protein beta-1	HSPB1	>sp|P04792|HSPB1_HUMAN Heat shock protein beta-1 OS=Homo sapiens GN=HSPB1 PE=1 SV=2;>tr|F8WE04|F8WE04_HUMAN Heat shock protein beta-1 OS=Homo sapiens GN=HSPB1 PE=1 SV=1	22.782	1.9092	4.187	2.2796
P30050;P30050-2	60S ribosomal protein L12	RPL12	>sp|P30050|RL12_HUMAN 60S ribosomal protein L12 OS=Homo sapiens GN=RPL12 PE=1 SV=1;>sp|P30050-2|RL12_HUMAN Isoform 2 of 60S ribosomal protein L12 OS=Homo sapiens GN=RPL12	17.818	1.9033	1.2497	0.64956
F5GYV5;H7BZV4;A0A0C4DG62;F8WCT1;Q66PJ3-7;Q66PJ3-4;Q66PJ3-3;Q66PJ3-2;Q66PJ3;F8WEP2;A0A0C4DH18;Q66PJ3-5;F5H7X4	ADP-ribosylation factor-like protein 6-interacting protein 4	ARL6IP4	>tr|F5GYV5|F5GYV5_HUMAN ADP-ribosylation factor-like protein 6-interacting protein 4 (Fragment) OS=Homo sapiens GN=ARL6IP4 PE=1 SV=1;>tr|H7BZV4|H7BZV4_HUMAN ADP-ribosylation factor-like protein 6-interacting protein 4 (Fragment) OS=Homo sapiens GN=ARL6IP4	23.687	1.8887	1.1747	0.53632
E9PS95;A0A0D9SEI9;A0A0D9SFE1;E9PJH7;Q9H936;K4DIB6;K4DIB3;K4DIB8;K4DIA8;Q9H1K4;A0A0D9SFA8;K4DIB0;K4DIA2;A0A0D9SG84;E9PI74;E9PQ36;K4DIB4;E9PJY0;A0A0A6YYN8	Mitochondrial glutamate carrier 1;Mitochondrial glutamate carrier 2	SLC25A22;SLC25A18	>tr|E9PS95|E9PS95_HUMAN Mitochondrial glutamate carrier 1 (Fragment) OS=Homo sapiens GN=SLC25A22 PE=1 SV=1;>tr|A0A0D9SEI9|A0A0D9SEI9_HUMAN Mitochondrial glutamate carrier 1 (Fragment) OS=Homo sapiens GN=SLC25A22 PE=1 SV=1;>tr|A0A0D9SFE1|A0A0D9SFE1_HUMAN Mi	20.846	1.8876	2.0669	1.1144
Q5JR95;P62241	40S ribosomal protein S8	RPS8	>tr|Q5JR95|Q5JR95_HUMAN 40S ribosomal protein S8 OS=Homo sapiens GN=RPS8 PE=1 SV=1;>sp|P62241|RS8_HUMAN 40S ribosomal protein S8 OS=Homo sapiens GN=RPS8 PE=1 SV=2	21.879	1.8734	1.1374	0.78508
J3KMX5;P62277;E9PS50	40S ribosomal protein S13	RPS13	>tr|J3KMX5|J3KMX5_HUMAN 40S ribosomal protein S13 OS=Homo sapiens GN=RPS13 PE=1 SV=1;>sp|P62277|RS13_HUMAN 40S ribosomal protein S13 OS=Homo sapiens GN=RPS13 PE=1 SV=2;>tr|E9PS50|E9PS50_HUMAN 40S ribosomal protein S13 (Fragment) OS=Homo sapiens GN=RPS13 PE	16.733	1.8718	1.3076	0.73144
B4DUR8;P49368;P49368-2;Q5SZX6;Q5SZX9;E9PRC8	T-complex protein 1 subunit gamma	CCT3	>tr|B4DUR8|B4DUR8_HUMAN T-complex protein 1 subunit gamma OS=Homo sapiens GN=CCT3 PE=1 SV=1;>sp|P49368|TCPG_HUMAN T-complex protein 1 subunit gamma OS=Homo sapiens GN=CCT3 PE=1 SV=4;>sp|P49368-2|TCPG_HUMAN Isoform 2 of T-complex protein 1 subunit gamma OS=	55.674	1.858	2.9341	1.1773
B5MCF9;O00541;O00541-2;B3KXD6;H7C267;H7BYY8	Pescadillo homolog	PES1	>tr|B5MCF9|B5MCF9_HUMAN Pescadillo homolog OS=Homo sapiens GN=PES1 PE=1 SV=1;>sp|O00541|PESC_HUMAN Pescadillo homolog OS=Homo sapiens GN=PES1 PE=1 SV=1;>sp|O00541-2|PESC_HUMAN Isoform 2 of Pescadillo homolog OS=Homo sapiens GN=PES1;>tr|B3KXD6|B3KXD6_HUMAN	66.077	1.8424	0.95188	0.57906
P02545;P02545-6;P02545-3;P02545-2;Q3BDU5;P02545-5;P02545-4;Q5TCI8;H0YAB0;A0A0C4DGC5	Prelamin-A/C;Lamin-A/C	LMNA	>sp|P02545|LMNA_HUMAN Prelamin-A/C OS=Homo sapiens GN=LMNA PE=1 SV=1;>sp|P02545-6|LMNA_HUMAN Isoform 6 of Prelamin-A/C OS=Homo sapiens GN=LMNA;>sp|P02545-3|LMNA_HUMAN Isoform ADelta10 of Prelamin-A/C OS=Homo sapiens GN=LMNA;>sp|P02545-2|LMNA_HUMAN Isoform	74.139	1.8047	0.76193	0.52605
Q9NV31	U3 small nucleolar ribonucleoprotein protein IMP3	IMP3	>sp|Q9NV31|IMP3_HUMAN U3 small nucleolar ribonucleoprotein protein IMP3 OS=Homo sapiens GN=IMP3 PE=1 SV=1	21.85	1.7882	0.82239	0.45571
E7ETK0;A0A087WUS0;P62847-2;P62847-3;P62847;P62847-4	40S ribosomal protein S24	RPS24	>tr|E7ETK0|E7ETK0_HUMAN 40S ribosomal protein S24 OS=Homo sapiens GN=RPS24 PE=1 SV=1;>tr|A0A087WUS0|A0A087WUS0_HUMAN 40S ribosomal protein S24 OS=Homo sapiens GN=RPS24 PE=1 SV=1;>sp|P62847-2|RS24_HUMAN Isoform 2 of 40S ribosomal protein S24 OS=Homo sapiens	15.197	1.7763	1.0383	0.6883
Q9NPE3;H0YM60	H/ACA ribonucleoprotein complex subunit 3	NOP10	>sp|Q9NPE3|NOP10_HUMAN H/ACA ribonucleoprotein complex subunit 3 OS=Homo sapiens GN=NOP10 PE=1 SV=1	7.7059	1.7736	0.58488	0.33417
Q13283;E5RIZ6;E5RH00;E5RI46;E5RIF8;E5RH42;E5RJU8;Q13283-2	Ras GTPase-activating protein-binding protein 1	G3BP1	>sp|Q13283|G3BP1_HUMAN Ras GTPase-activating protein-binding protein 1 OS=Homo sapiens GN=G3BP1 PE=1 SV=1	52.164	1.7676	1.3187	0.72091
P39023;G5E9G0;H7C422;H7C3M2;B5MCW2;F8WCR1;Q92901	60S ribosomal protein L3	RPL3	>sp|P39023|RL3_HUMAN 60S ribosomal protein L3 OS=Homo sapiens GN=RPL3 PE=1 SV=2;>tr|G5E9G0|G5E9G0_HUMAN 60S ribosomal protein L3 OS=Homo sapiens GN=RPL3 PE=1 SV=1	46.108	1.7592	1.2317	0.76359
Q03135	Caveolin-1	CAV1	>sp|Q03135|CAV1_HUMAN Caveolin-1 OS=Homo sapiens GN=CAV1 PE=1 SV=4	20.471	1.7554	0.56169	0.34785
P07900;P07900-2;G3V2J8;Q14568;Q58FG1;Q58FF6	Heat shock protein HSP 90-alpha	HSP90AA1	>sp|P07900|HS90A_HUMAN Heat shock protein HSP 90-alpha OS=Homo sapiens GN=HSP90AA1 PE=1 SV=5;>sp|P07900-2|HS90A_HUMAN Isoform 2 of Heat shock protein HSP 90-alpha OS=Homo sapiens GN=HSP90AA1	84.659	1.7516	1.5347	0.95521
Q5JSZ5-5;Q5JSZ5;E7EPN9;P48634-4;P48634-2;P48634-3;P48634;Q9Y520-3;Q9Y520-6;Q9Y520-4;Q9Y520-5;Q9Y520;Q9Y520-7	Protein PRRC2B	PRRC2B	>sp|Q5JSZ5-5|PRC2B_HUMAN Isoform 1 of Protein PRRC2B OS=Homo sapiens GN=PRRC2B;>sp|Q5JSZ5|PRC2B_HUMAN Protein PRRC2B OS=Homo sapiens GN=PRRC2B PE=1 SV=2	165.53	1.7203	1.694	0.98271
Q9NX24;J3QSY4;D6RC52;D6RCB9	H/ACA ribonucleoprotein complex subunit 2	NHP2	>sp|Q9NX24|NHP2_HUMAN H/ACA ribonucleoprotein complex subunit 2 OS=Homo sapiens GN=NHP2 PE=1 SV=1;>tr|J3QSY4|J3QSY4_HUMAN H/ACA ribonucleoprotein complex subunit 2 OS=Homo sapiens GN=NHP2 PE=1 SV=1;>tr|D6RC52|D6RC52_HUMAN H/ACA ribonucleoprotein complex su	17.201	1.7133	0.42998	0.34327
O60884	DnaJ homolog subfamily A member 2	DNAJA2	>sp|O60884|DNJA2_HUMAN DnaJ homolog subfamily A member 2 OS=Homo sapiens GN=DNAJA2 PE=1 SV=1	45.745	1.7101	1.5343	0.80545
Q14966-3;Q14966;Q14966-4;A0A096LPH6;Q14966-2;Q14966-5;A0A096LPI0;C9JWN0	Zinc finger protein 638	ZNF638	>sp|Q14966-3|ZN638_HUMAN Isoform 3 of Zinc finger protein 638 OS=Homo sapiens GN=ZNF638;>sp|Q14966|ZN638_HUMAN Zinc finger protein 638 OS=Homo sapiens GN=ZNF638 PE=1 SV=2;>sp|Q14966-4|ZN638_HUMAN Isoform 4 of Zinc finger protein 638 OS=Homo sapiens GN=ZNF6	218.24	1.7074	0.65354	0.38336
P26599;P26599-2;P26599-3;A6NLN1;A0A0D9SF20;K7EK45;K7EKJ7;A0A087WUW5;K7ES59;A0A087WU68;K7ELW5	Polypyrimidine tract-binding protein 1	PTBP1	>sp|P26599|PTBP1_HUMAN Polypyrimidine tract-binding protein 1 OS=Homo sapiens GN=PTBP1 PE=1 SV=1;>sp|P26599-2|PTBP1_HUMAN Isoform 2 of Polypyrimidine tract-binding protein 1 OS=Homo sapiens GN=PTBP1;>sp|P26599-3|PTBP1_HUMAN Isoform 3 of Polypyrimidine trac	57.221	1.7052	0.43506	0.55726
P25205;P25205-2;Q7Z6P5;J3KQ69	DNA replication licensing factor MCM3	MCM3	>sp|P25205|MCM3_HUMAN DNA replication licensing factor MCM3 OS=Homo sapiens GN=MCM3 PE=1 SV=3;>sp|P25205-2|MCM3_HUMAN Isoform 2 of DNA replication licensing factor MCM3 OS=Homo sapiens GN=MCM3;>tr|Q7Z6P5|Q7Z6P5_HUMAN DNA replication licensing factor MCM3 (	90.98	1.7049	2.5071	1.1586
Q15365;J3QT27;E9PFP8;P57721-2;P57721-3;P57721-5;P57721-4;P57721;F8VTZ0	Poly(rC)-binding protein 1	PCBP1	>sp|Q15365|PCBP1_HUMAN Poly(rC)-binding protein 1 OS=Homo sapiens GN=PCBP1 PE=1 SV=2	37.497	1.6865	1.6283	0.87563
P05387;H0YDD8	60S acidic ribosomal protein P2	RPLP2	>sp|P05387|RLA2_HUMAN 60S acidic ribosomal protein P2 OS=Homo sapiens GN=RPLP2 PE=1 SV=1;>tr|H0YDD8|H0YDD8_HUMAN 60S acidic ribosomal protein P2 (Fragment) OS=Homo sapiens GN=RPLP2 PE=1 SV=1	11.665	1.675	1.2568	0.6929
P23284	Peptidyl-prolyl cis-trans isomerase B	PPIB	>sp|P23284|PPIB_HUMAN Peptidyl-prolyl cis-trans isomerase B OS=Homo sapiens GN=PPIB PE=1 SV=2	23.742	1.6724	1.7099	0.98235
P10809;E7EXB4;E7ESH4;P10809-2;C9JL25;C9JL19;C9JCQ4;C9J0S9	60 kDa heat shock protein, mitochondrial	HSPD1	>sp|P10809|CH60_HUMAN 60 kDa heat shock protein, mitochondrial OS=Homo sapiens GN=HSPD1 PE=1 SV=2	61.054	1.6462	0.95135	0.41027
P40227;P40227-2;Q92526-2;Q92526-3;Q92526	T-complex protein 1 subunit zeta	CCT6A	>sp|P40227|TCPZ_HUMAN T-complex protein 1 subunit zeta OS=Homo sapiens GN=CCT6A PE=1 SV=3;>sp|P40227-2|TCPZ_HUMAN Isoform 2 of T-complex protein 1 subunit zeta OS=Homo sapiens GN=CCT6A	58.024	1.6446	2.7093	1.492
Q10570;A0A087X101	Cleavage and polyadenylation specificity factor subunit 1	CPSF1	>sp|Q10570|CPSF1_HUMAN Cleavage and polyadenylation specificity factor subunit 1 OS=Homo sapiens GN=CPSF1 PE=1 SV=2	160.88	1.6327	0.60564	0.3385
P27694;I3L4R8;I3L524;I3L2M5	Replication protein A 70 kDa DNA-binding subunit;Replication protein A 70 kDa DNA-binding subunit, N-terminally processed	RPA1	>sp|P27694|RFA1_HUMAN Replication protein A 70 kDa DNA-binding subunit OS=Homo sapiens GN=RPA1 PE=1 SV=2	68.137	1.6064	2.0074	1.2013
Q9NQZ2	Something about silencing protein 10	UTP3	>sp|Q9NQZ2|SAS10_HUMAN Something about silencing protein 10 OS=Homo sapiens GN=UTP3 PE=1 SV=1	54.557	1.5815	1.2407	0.6266
Q99459	Cell division cycle 5-like protein	CDC5L	>sp|Q99459|CDC5L_HUMAN Cell division cycle 5-like protein OS=Homo sapiens GN=CDC5L PE=1 SV=2	92.25	1.5736	0.86681	0.52551
B4DR61;P61619-3;P61619	Protein transport protein Sec61 subunit alpha isoform 1	SEC61A1	>tr|B4DR61|B4DR61_HUMAN Protein transport protein Sec61 subunit alpha isoform 1 OS=Homo sapiens GN=SEC61A1 PE=1 SV=1;>sp|P61619-3|S61A1_HUMAN Isoform 3 of Protein transport protein Sec61 subunit alpha isoform 1 OS=Homo sapiens GN=SEC61A1;>sp|P61619|S61A1_H	52.949	1.5674	2.1115	1.274
P38646;D6RJI2;D6RA73;H0YBG6;H0Y8S0	Stress-70 protein, mitochondrial	HSPA9	>sp|P38646|GRP75_HUMAN Stress-70 protein, mitochondrial OS=Homo sapiens GN=HSPA9 PE=1 SV=2	73.68	1.5597	1.9209	1.3035
A0A0B4J269;Q13509;Q13509-2;G3V2A3	Tubulin beta-3 chain	TUBB3	>tr|A0A0B4J269|A0A0B4J269_HUMAN Tubulin beta-3 chain OS=Homo sapiens GN=TUBB3 PE=1 SV=1;>sp|Q13509|TBB3_HUMAN Tubulin beta-3 chain OS=Homo sapiens GN=TUBB3 PE=1 SV=2;>sp|Q13509-2|TBB3_HUMAN Isoform 2 of Tubulin beta-3 chain OS=Homo sapiens GN=TUBB3	88.381	1.542	1.42	0.81932
O75746-2;Q9UJS0;Q9UJS0-2;O75746	Calcium-binding mitochondrial carrier protein Aralar1;Calcium-binding mitochondrial carrier protein Aralar2	SLC25A12;SLC25A13	>sp|O75746-2|CMC1_HUMAN Isoform 2 of Calcium-binding mitochondrial carrier protein Aralar1 OS=Homo sapiens GN=SLC25A12;>sp|Q9UJS0|CMC2_HUMAN Calcium-binding mitochondrial carrier protein Aralar2 OS=Homo sapiens GN=SLC25A13 PE=1 SV=2;>sp|Q9UJS0-2|CMC2_HUMAN	62.72	1.5243	1.8349	0.96011
O15269	Serine palmitoyltransferase 1	SPTLC1	>sp|O15269|SPTC1_HUMAN Serine palmitoyltransferase 1 OS=Homo sapiens GN=SPTLC1 PE=1 SV=1	52.743	1.514	2.564	1.8736
J3KR24;A0A0A0MSX9;P41252;Q5TCD1	Isoleucine--tRNA ligase, cytoplasmic	IARS	>tr|J3KR24|J3KR24_HUMAN Isoleucine--tRNA ligase, cytoplasmic OS=Homo sapiens GN=IARS PE=1 SV=1;>tr|A0A0A0MSX9|A0A0A0MSX9_HUMAN Isoleucine--tRNA ligase, cytoplasmic OS=Homo sapiens GN=IARS PE=1 SV=1;>sp|P41252|SYIC_HUMAN Isoleucine--tRNA ligase, cytoplasmic	131.76	1.5122	0.95821	0.63719
Q86WX3;F8WFE7	Active regulator of SIRT1	RPS19BP1	>sp|Q86WX3|AROS_HUMAN Active regulator of SIRT1 OS=Homo sapiens GN=RPS19BP1 PE=1 SV=1;>tr|F8WFE7|F8WFE7_HUMAN Active regulator of SIRT1 OS=Homo sapiens GN=RPS19BP1 PE=1 SV=1	15.434	1.5043	0.54833	0.35924
O43172-2;O43172	U4/U6 small nuclear ribonucleoprotein Prp4	PRPF4	>sp|O43172-2|PRP4_HUMAN Isoform 2 of U4/U6 small nuclear ribonucleoprotein Prp4 OS=Homo sapiens GN=PRPF4;>sp|O43172|PRP4_HUMAN U4/U6 small nuclear ribonucleoprotein Prp4 OS=Homo sapiens GN=PRPF4 PE=1 SV=2	58.32	1.4919	0.78031	0.53836
C9JXB8;C9JNW5;P83731	60S ribosomal protein L24	RPL24	>tr|C9JXB8|C9JXB8_HUMAN 60S ribosomal protein L24 OS=Homo sapiens GN=RPL24 PE=1 SV=1;>tr|C9JNW5|C9JNW5_HUMAN 60S ribosomal protein L24 OS=Homo sapiens GN=RPL24 PE=1 SV=1;>sp|P83731|RL24_HUMAN 60S ribosomal protein L24 OS=Homo sapiens GN=RPL24 PE=1 SV=1	14.369	1.4743	1.2016	0.88985
P49411;H3BNU3	Elongation factor Tu, mitochondrial	TUFM	>sp|P49411|EFTU_HUMAN Elongation factor Tu, mitochondrial OS=Homo sapiens GN=TUFM PE=1 SV=2	49.541	1.4604	0.45536	0.27906
F8VPF3;F8W1R7;J3KND3;G8JLA2;G3V1V0;B7Z6Z4;P60660-2;P60660;F8VZU9;G3V1Y7;F8W1I5;F8W180;P14649	Myosin light polypeptide 6;Myosin light chain 6B	PDE6H;MYL6;MYL6B	>tr|F8VPF3|F8VPF3_HUMAN Myosin light polypeptide 6 (Fragment) OS=Homo sapiens GN=MYL6 PE=1 SV=1;>tr|F8W1R7|F8W1R7_HUMAN Myosin light polypeptide 6 OS=Homo sapiens GN=MYL6 PE=1 SV=1;>tr|J3KND3|J3KND3_HUMAN Myosin light polypeptide 6 OS=Homo sapiens GN=MYL6	14.436	1.4577	1.1509	0.74547
Q9Y3U8;J3QSB5;J3KTD3	60S ribosomal protein L36	RPL36	>sp|Q9Y3U8|RL36_HUMAN 60S ribosomal protein L36 OS=Homo sapiens GN=RPL36 PE=1 SV=3;>tr|J3QSB5|J3QSB5_HUMAN 60S ribosomal protein L36 OS=Homo sapiens GN=RPL36 PE=1 SV=1	12.254	1.4487	0.68804	0.46648
P26368-2;P26368;K7ENG2;K7ELP8	Splicing factor U2AF 65 kDa subunit	U2AF2	>sp|P26368-2|U2AF2_HUMAN Isoform 2 of Splicing factor U2AF 65 kDa subunit OS=Homo sapiens GN=U2AF2;>sp|P26368|U2AF2_HUMAN Splicing factor U2AF 65 kDa subunit OS=Homo sapiens GN=U2AF2 PE=1 SV=4;>tr|K7ENG2|K7ENG2_HUMAN Splicing factor U2AF 65 kDa subunit OS=	53.12	1.4439	0.95489	1.4634
Q00325-2;Q00325;F8VVM2;F8VZL5;F8VWR4;F8VWQ0	Phosphate carrier protein, mitochondrial	SLC25A3	>sp|Q00325-2|MPCP_HUMAN Isoform B of Phosphate carrier protein, mitochondrial OS=Homo sapiens GN=SLC25A3;>sp|Q00325|MPCP_HUMAN Phosphate carrier protein, mitochondrial OS=Homo sapiens GN=SLC25A3 PE=1 SV=2;>tr|F8VVM2|F8VVM2_HUMAN Phosphate carrier protein,	39.958	1.441	2.3648	1.8236
P25398	40S ribosomal protein S12	RPS12	>sp|P25398|RS12_HUMAN 40S ribosomal protein S12 OS=Homo sapiens GN=RPS12 PE=1 SV=3	14.515	1.441	0.68299	0.41527
P26196	Probable ATP-dependent RNA helicase DDX6	DDX6	>sp|P26196|DDX6_HUMAN Probable ATP-dependent RNA helicase DDX6 OS=Homo sapiens GN=DDX6 PE=1 SV=2	54.416	1.4372	1.4183	0.62828
A0A0C4DG89;Q7L014;D6RJA6	Probable ATP-dependent RNA helicase DDX46	DDX46	>tr|A0A0C4DG89|A0A0C4DG89_HUMAN Probable ATP-dependent RNA helicase DDX46 OS=Homo sapiens GN=DDX46 PE=1 SV=1;>sp|Q7L014|DDX46_HUMAN Probable ATP-dependent RNA helicase DDX46 OS=Homo sapiens GN=DDX46 PE=1 SV=2	117.46	1.4243	4.3329	3.3033
Q5QPR4;J3QR29;A0A0D9SEI3;Q5QPR3;J3QKR5;B7ZVY7;A0A0D9SER5;A0A0D9SEN2;J3QR44;Q9UQ88-5;Q9UQ88-10;P21127-12;P21127-4;P21127-5;P21127-10;P21127-6;P21127-9;Q9UQ88-4;P21127-8;Q9UQ88-3;Q9UQ88-2;P21127-3;P21127-2;Q9UQ88;P21127;Q9UQ88-9;Q13882	Cyclin-dependent kinase 11A;Cyclin-dependent kinase 11B	CDK11A;CDK11B;CDC2L1	>tr|Q5QPR4|Q5QPR4_HUMAN Cyclin-dependent kinase 11A OS=Homo sapiens GN=CDK11A PE=1 SV=1;>tr|J3QR29|J3QR29_HUMAN Cyclin-dependent kinase 11B OS=Homo sapiens GN=CDK11B PE=1 SV=2;>tr|A0A0D9SEI3|A0A0D9SEI3_HUMAN Cyclin-dependent kinase 11B OS=Homo sapiens GN=C	86.823	1.4238	2.8519	1.9041
Q9NZ01;M0QXM3;M0R3C3;Q9NZ01-2	Very-long-chain enoyl-CoA reductase	TECR	>sp|Q9NZ01|TECR_HUMAN Very-long-chain enoyl-CoA reductase OS=Homo sapiens GN=TECR PE=1 SV=1;>tr|M0QXM3|M0QXM3_HUMAN Very-long-chain enoyl-CoA reductase (Fragment) OS=Homo sapiens GN=TECR PE=1 SV=5	36.034	1.3904	1.4785	1.193
Q9NW64-2;Q9NW64;E5RJW4	Pre-mRNA-splicing factor RBM22	RBM22	>sp|Q9NW64-2|RBM22_HUMAN Isoform 2 of Pre-mRNA-splicing factor RBM22 OS=Homo sapiens GN=RBM22;>sp|Q9NW64|RBM22_HUMAN Pre-mRNA-splicing factor RBM22 OS=Homo sapiens GN=RBM22 PE=1 SV=1;>tr|E5RJW4|E5RJW4_HUMAN Pre-mRNA-splicing factor RBM22 (Fragment) OS=Homo	41.151	1.3896	0.66461	0.47429
Q9Y4W2-4;Q9Y4W2-2;Q9Y4W2;Q9Y4W2-3	Ribosomal biogenesis protein LAS1L	LAS1L	>sp|Q9Y4W2-4|LAS1L_HUMAN Isoform 4 of Ribosomal biogenesis protein LAS1L OS=Homo sapiens GN=LAS1L;>sp|Q9Y4W2-2|LAS1L_HUMAN Isoform 2 of Ribosomal biogenesis protein LAS1L OS=Homo sapiens GN=LAS1L;>sp|Q9Y4W2|LAS1L_HUMAN Ribosomal biogenesis protein LAS1L OS	33.108	1.3807	0.87382	0.5361
P10412;P16402	Histone H1.4;Histone H1.3	HIST1H1E;HIST1H1D	>sp|P10412|H14_HUMAN Histone H1.4 OS=Homo sapiens GN=HIST1H1E PE=1 SV=2;>sp|P16402|H13_HUMAN Histone H1.3 OS=Homo sapiens GN=HIST1H1D PE=1 SV=2	21.865	1.3779	1.4112	1.0057
Q9NXE8;A0A087WY60	Pre-mRNA-splicing factor CWC25 homolog	CWC25	>sp|Q9NXE8|CWC25_HUMAN Pre-mRNA-splicing factor CWC25 homolog OS=Homo sapiens GN=CWC25 PE=1 SV=1	49.647	1.3668	1.6265	2.0127
G3V1A4;E9PK25;P23528;E9PLJ3;E9PQB7;E9PP50;Q9Y281-3;Q9Y281	Cofilin-1;Cofilin-2	CFL1;CFL2	>tr|G3V1A4|G3V1A4_HUMAN Cofilin 1 (Non-muscle), isoform CRA_a OS=Homo sapiens GN=CFL1 PE=1 SV=1;>tr|E9PK25|E9PK25_HUMAN Cofilin-1 OS=Homo sapiens GN=CFL1 PE=1 SV=1;>sp|P23528|COF1_HUMAN Cofilin-1 OS=Homo sapiens GN=CFL1 PE=1 SV=3;>tr|E9PLJ3|E9PLJ3_HUMAN Co	16.811	1.353	0.46847	0.37049
P49207	60S ribosomal protein L34	RPL34	>sp|P49207|RL34_HUMAN 60S ribosomal protein L34 OS=Homo sapiens GN=RPL34 PE=1 SV=3	13.293	1.3506	0.79116	0.54832
P16403;Q02539;P16401;P22492	Histone H1.2	HIST1H1C	>sp|P16403|H12_HUMAN Histone H1.2 OS=Homo sapiens GN=HIST1H1C PE=1 SV=2	21.364	1.3366	1.3761	0.6176
B8ZZK4;H7C2W9;C9JU56;B7Z4E3;B7Z4C8;P62899-3;P62899;P62899-2	60S ribosomal protein L31	RPL31	>tr|B8ZZK4|B8ZZK4_HUMAN 60S ribosomal protein L31 OS=Homo sapiens GN=RPL31 PE=1 SV=1;>tr|H7C2W9|H7C2W9_HUMAN 60S ribosomal protein L31 (Fragment) OS=Homo sapiens GN=RPL31 PE=1 SV=1;>tr|C9JU56|C9JU56_HUMAN 60S ribosomal protein L31 (Fragment) OS=Homo sapien	8.9876	1.3292	0.58462	0.46279
C9J4Z3;P61513;G5E9R3;M0R0A1;Q6P4E4;E9PEL3;M0R2L6;A6NKH3	60S ribosomal protein L37a	RPL37A	>tr|C9J4Z3|C9J4Z3_HUMAN 60S ribosomal protein L37a OS=Homo sapiens GN=RPL37A PE=1 SV=1;>sp|P61513|RL37A_HUMAN 60S ribosomal protein L37a OS=Homo sapiens GN=RPL37A PE=1 SV=2;>tr|G5E9R3|G5E9R3_HUMAN 60S ribosomal protein L37a OS=Homo sapiens GN=RPL37A PE=1 S	7.624	1.319	1.0148	0.76853
Q14257;Q14257-2;H0YL43;A8MXP8	Reticulocalbin-2	RCN2	>sp|Q14257|RCN2_HUMAN Reticulocalbin-2 OS=Homo sapiens GN=RCN2 PE=1 SV=1;>sp|Q14257-2|RCN2_HUMAN Isoform 2 of Reticulocalbin-2 OS=Homo sapiens GN=RCN2;>tr|H0YL43|H0YL43_HUMAN Reticulocalbin-2 (Fragment) OS=Homo sapiens GN=RCN2 PE=1 SV=1	36.876	1.3152	1.1034	0.8834
Q9UHX1-6;Q9UHX1-4;Q9UHX1-5;Q9UHX1-2;Q9UHX1-3;Q9UHX1;E9PQ56;H0YEM1;E9PMU7;E9PN18;E9PL19;H0YCP8	Poly(U)-binding-splicing factor PUF60	PUF60	>sp|Q9UHX1-6|PUF60_HUMAN Isoform 6 of Poly(U)-binding-splicing factor PUF60 OS=Homo sapiens GN=PUF60;>sp|Q9UHX1-4|PUF60_HUMAN Isoform 4 of Poly(U)-binding-splicing factor PUF60 OS=Homo sapiens GN=PUF60;>sp|Q9UHX1-5|PUF60_HUMAN Isoform 5 of Poly(U)-binding-	55.399	1.3113	1.8865	1.5154
P62266;D6RD47;D6RDJ2;D6RIX0;D6R9I7	40S ribosomal protein S23	RPS23	>sp|P62266|RS23_HUMAN 40S ribosomal protein S23 OS=Homo sapiens GN=RPS23 PE=1 SV=3;>tr|D6RD47|D6RD47_HUMAN 40S ribosomal protein S23 OS=Homo sapiens GN=RPS23 PE=1 SV=1;>tr|D6RDJ2|D6RDJ2_HUMAN 40S ribosomal protein S23 OS=Homo sapiens GN=RPS23 PE=1 SV=1;>tr	15.807	1.304	1.0517	0.9275
Q9UNZ5;K7ESE5;A0A0A0MQS3	Leydig cell tumor 10 kDa protein homolog	C19orf53	>sp|Q9UNZ5|L10K_HUMAN Leydig cell tumor 10 kDa protein homolog OS=Homo sapiens GN=C19orf53 PE=1 SV=1;>tr|K7ESE5|K7ESE5_HUMAN Leydig cell tumor 10 kDa protein homolog OS=Homo sapiens GN=C19orf53 PE=1 SV=1;>tr|A0A0A0MQS3|A0A0A0MQS3_HUMAN Leydig cell tumor 10	10.576	1.2964	0.8619	0.74323
P62753;A2A3R5;A2A3R7	40S ribosomal protein S6	RPS6	>sp|P62753|RS6_HUMAN 40S ribosomal protein S6 OS=Homo sapiens GN=RPS6 PE=1 SV=1;>tr|A2A3R5|A2A3R5_HUMAN 40S ribosomal protein S6 OS=Homo sapiens GN=RPS6 PE=1 SV=1	28.68	1.2878	0.59465	0.45308
P36578;H3BM89;H3BU31;H3BTP7	60S ribosomal protein L4	RPL4	>sp|P36578|RL4_HUMAN 60S ribosomal protein L4 OS=Homo sapiens GN=RPL4 PE=1 SV=5;>tr|H3BM89|H3BM89_HUMAN 60S ribosomal protein L4 OS=Homo sapiens GN=RPL4 PE=1 SV=1;>tr|H3BU31|H3BU31_HUMAN 60S ribosomal protein L4 (Fragment) OS=Homo sapiens GN=RPL4 PE=1 SV=1	47.697	1.2874	0.88514	0.90363
Q9BZE4;Q9BZE4-2;Q9BZE4-3;Q5T3R7	Nucleolar GTP-binding protein 1	GTPBP4	>sp|Q9BZE4|NOG1_HUMAN Nucleolar GTP-binding protein 1 OS=Homo sapiens GN=GTPBP4 PE=1 SV=3;>sp|Q9BZE4-2|NOG1_HUMAN Isoform 2 of Nucleolar GTP-binding protein 1 OS=Homo sapiens GN=GTPBP4;>sp|Q9BZE4-3|NOG1_HUMAN Isoform 3 of Nucleolar GTP-binding protein 1 OS	73.964	1.2852	0.61891	0.57791
Q14807;H3BRB3;Q14807-2;H3BTH5;I3L306;H3BQB9	Kinesin-like protein KIF22	KIF22	>sp|Q14807|KIF22_HUMAN Kinesin-like protein KIF22 OS=Homo sapiens GN=KIF22 PE=1 SV=5;>tr|H3BRB3|H3BRB3_HUMAN Kinesin-like protein OS=Homo sapiens GN=KIF22 PE=1 SV=1;>sp|Q14807-2|KIF22_HUMAN Isoform 2 of Kinesin-like protein KIF22 OS=Homo sapiens GN=KIF22	73.261	1.2794	2.178	1.4987
Q9BU76-4;Q9BU76;Q9BU76-3	Multiple myeloma tumor-associated protein 2	MMTAG2	>sp|Q9BU76-4|MMTA2_HUMAN Isoform 4 of Multiple myeloma tumor-associated protein 2 OS=Homo sapiens GN=MMTAG2;>sp|Q9BU76|MMTA2_HUMAN Multiple myeloma tumor-associated protein 2 OS=Homo sapiens GN=MMTAG2 PE=1 SV=1;>sp|Q9BU76-3|MMTA2_HUMAN Isoform 3 of Multipl	20.536	1.2768	0.85546	0.67501
E9PLL6;P46776;E9PJD9;E9PLX7	60S ribosomal protein L27a	RPL27A	>tr|E9PLL6|E9PLL6_HUMAN 60S ribosomal protein L27a OS=Homo sapiens GN=RPL27A PE=1 SV=1;>sp|P46776|RL27A_HUMAN 60S ribosomal protein L27a OS=Homo sapiens GN=RPL27A PE=1 SV=2;>tr|E9PJD9|E9PJD9_HUMAN 60S ribosomal protein L27a OS=Homo sapiens GN=RPL27A PE=1 S	12.201	1.268	0.67116	0.52825
Q9Y446;Q9Y446-2;E9PKC4;E9PK71;E9PQ15;E9PJR7;E9PRW6	Plakophilin-3	PKP3	>sp|Q9Y446|PKP3_HUMAN Plakophilin-3 OS=Homo sapiens GN=PKP3 PE=1 SV=1;>sp|Q9Y446-2|PKP3_HUMAN Isoform PKP3b of Plakophilin-3 OS=Homo sapiens GN=PKP3	87.081	1.2626	0.71644	0.62167
P35579;P35579-2;Q5BKV1;B1AH99;A0A0C4DFM8;A1L2Z2;REV__S4R3H4;REV__E7EQT4;REV__Q9UKV3-5;REV__Q9UKV3	Myosin-9	MYH9	>sp|P35579|MYH9_HUMAN Myosin-9 OS=Homo sapiens GN=MYH9 PE=1 SV=4;>sp|P35579-2|MYH9_HUMAN Isoform 2 of Myosin-9 OS=Homo sapiens GN=MYH9	226.53	1.2495	1.3911	1.0147
P62854;Q5JNZ5	40S ribosomal protein S26;Putative 40S ribosomal protein S26-like 1	RPS26;RPS26P11	>sp|P62854|RS26_HUMAN 40S ribosomal protein S26 OS=Homo sapiens GN=RPS26 PE=1 SV=3;>sp|Q5JNZ5|RS26L_HUMAN Putative 40S ribosomal protein S26-like 1 OS=Homo sapiens GN=RPS26P11 PE=5 SV=1	13.015	1.2436	1.1252	1.0455
Q13200-2;Q13200-3;Q13200;H7C1H2	26S proteasome non-ATPase regulatory subunit 2	PSMD2	>sp|Q13200-2|PSMD2_HUMAN Isoform 2 of 26S proteasome non-ATPase regulatory subunit 2 OS=Homo sapiens GN=PSMD2;>sp|Q13200-3|PSMD2_HUMAN Isoform 3 of 26S proteasome non-ATPase regulatory subunit 2 OS=Homo sapiens GN=PSMD2;>sp|Q13200|PSMD2_HUMAN 26S proteasom	82.193	1.2248	1.4523	0.82763
Q9NWB6;Q9NWB6-3;Q9NWB6-2;X6R9F1	Arginine and glutamate-rich protein 1	ARGLU1	>sp|Q9NWB6|ARGL1_HUMAN Arginine and glutamate-rich protein 1 OS=Homo sapiens GN=ARGLU1 PE=1 SV=1;>sp|Q9NWB6-3|ARGL1_HUMAN Isoform 3 of Arginine and glutamate-rich protein 1 OS=Homo sapiens GN=ARGLU1;>sp|Q9NWB6-2|ARGL1_HUMAN Isoform 2 of Arginine and glutam	33.216	1.2085	0.90371	0.69872
H0Y714;Q96G21;B9A008;E7ENR5;B8ZZ47;F8WCN0	U3 small nucleolar ribonucleoprotein protein IMP4	IMP4	>tr|H0Y714|H0Y714_HUMAN U3 small nucleolar ribonucleoprotein protein IMP4 (Fragment) OS=Homo sapiens GN=IMP4 PE=1 SV=1;>sp|Q96G21|IMP4_HUMAN U3 small nucleolar ribonucleoprotein protein IMP4 OS=Homo sapiens GN=IMP4 PE=1 SV=1;>tr|B9A008|B9A008_HUMAN U3 smal	31.835	1.2039	0.54566	0.56486
Q5SZU1;O43175	D-3-phosphoglycerate dehydrogenase	PHGDH	>tr|Q5SZU1|Q5SZU1_HUMAN D-3-phosphoglycerate dehydrogenase OS=Homo sapiens GN=PHGDH PE=1 SV=1;>sp|O43175|SERA_HUMAN D-3-phosphoglycerate dehydrogenase OS=Homo sapiens GN=PHGDH PE=1 SV=4	53.085	1.19	0.76656	0.66881
Q13123;Q9H4P6;E7EQZ7;D6REL4;D6RAY9;D6RCQ4	Protein Red	IK	>sp|Q13123|RED_HUMAN Protein Red OS=Homo sapiens GN=IK PE=1 SV=3;>tr|Q9H4P6|Q9H4P6_HUMAN Clone TCCCIA00142 mRNA sequence OS=Homo sapiens GN=IK PE=1 SV=1;>tr|E7EQZ7|E7EQZ7_HUMAN Protein Red (Fragment) OS=Homo sapiens GN=IK PE=1 SV=1	65.601	1.1862	0.56875	0.46846
P19338;H7BY16;C9JYW2;C9JLB1;C9J1H7;C9JWL1	Nucleolin	NCL	>sp|P19338|NUCL_HUMAN Nucleolin OS=Homo sapiens GN=NCL PE=1 SV=3;>tr|H7BY16|H7BY16_HUMAN Nucleolin (Fragment) OS=Homo sapiens GN=NCL PE=1 SV=5	76.613	1.1823	0.99104	0.8047
P63173;J3KT73;J3QL01;J3KSP2	60S ribosomal protein L38	RPL38	>sp|P63173|RL38_HUMAN 60S ribosomal protein L38 OS=Homo sapiens GN=RPL38 PE=1 SV=2;>tr|J3KT73|J3KT73_HUMAN 60S ribosomal protein L38 OS=Homo sapiens GN=RPL38 PE=1 SV=1;>tr|J3QL01|J3QL01_HUMAN 60S ribosomal protein L38 OS=Homo sapiens GN=RPL38 PE=1 SV=1	8.2178	1.1734	1.1788	1.0823
P62851	40S ribosomal protein S25	RPS25	>sp|P62851|RS25_HUMAN 40S ribosomal protein S25 OS=Homo sapiens GN=RPS25 PE=1 SV=1	13.742	1.1731	0.70429	0.58198
P12236;V9GYG0;P12235;Q9H0C2	ADP/ATP translocase 3;ADP/ATP translocase 3, N-terminally processed;ADP/ATP translocase 1	SLC25A6;SLC25A4	>sp|P12236|ADT3_HUMAN ADP/ATP translocase 3 OS=Homo sapiens GN=SLC25A6 PE=1 SV=4;>tr|V9GYG0|V9GYG0_HUMAN ADP/ATP translocase 1 OS=Homo sapiens GN=SLC25A4 PE=1 SV=1;>sp|P12235|ADT1_HUMAN ADP/ATP translocase 1 OS=Homo sapiens GN=SLC25A4 PE=1 SV=4	32.866	1.1724	1.436	1.1072
Q5VTE0;P68104;A0A087WVQ9;P68104-2;A0A087WV01;Q05639;A6PW80;Q5JR01	Putative elongation factor 1-alpha-like 3;Elongation factor 1-alpha 1;Elongation factor 1-alpha 2	EEF1A1P5;EEF1A1;EEF1A2	>sp|Q5VTE0|EF1A3_HUMAN Putative elongation factor 1-alpha-like 3 OS=Homo sapiens GN=EEF1A1P5 PE=5 SV=1;>sp|P68104|EF1A1_HUMAN Elongation factor 1-alpha 1 OS=Homo sapiens GN=EEF1A1 PE=1 SV=1;>tr|A0A087WVQ9|A0A087WVQ9_HUMAN Elongation factor 1-alpha 1 OS=Hom	50.184	1.1689	1.115	0.91748
F6S8N6;A0A0A0MRJ6;H7BY58;P22061;P22061-2;F8WDT3;F8WAV5;F8WAX2;H7C4X2	Protein-L-isoaspartate O-methyltransferase;Protein-L-isoaspartate(D-aspartate) O-methyltransferase	PCMT1	>tr|F6S8N6|F6S8N6_HUMAN Protein-L-isoaspartate O-methyltransferase OS=Homo sapiens GN=PCMT1 PE=1 SV=1;>tr|A0A0A0MRJ6|A0A0A0MRJ6_HUMAN Protein-L-isoaspartate O-methyltransferase OS=Homo sapiens GN=PCMT1 PE=1 SV=1;>tr|H7BY58|H7BY58_HUMAN Protein-L-isoasparta	26.626	1.1687	0.77403	0.67482
K7EMH1;K7ERI7;P35268;K7EJT5;K7EP65;K7EKS7;K7ELC4	60S ribosomal protein L22	RPL22	>tr|K7EMH1|K7EMH1_HUMAN 60S ribosomal protein L22 (Fragment) OS=Homo sapiens GN=RPL22 PE=1 SV=1;>tr|K7ERI7|K7ERI7_HUMAN 60S ribosomal protein L22 OS=Homo sapiens GN=RPL22 PE=1 SV=1;>sp|P35268|RL22_HUMAN 60S ribosomal protein L22 OS=Homo sapiens GN=RPL22 PE	10.422	1.1686	0.95007	0.71609
P05388;F8VU65;F8VWS0;P05388-2;F8VPE8;G3V210;Q8NHW5;F8VQY6;F8VRK7;F8VW21;F8VS58;F8VZS0;F8VWV4;F8W1K8	60S acidic ribosomal protein P0;60S acidic ribosomal protein P0-like	RPLP0;RPLP0P6	>sp|P05388|RLA0_HUMAN 60S acidic ribosomal protein P0 OS=Homo sapiens GN=RPLP0 PE=1 SV=1;>tr|F8VU65|F8VU65_HUMAN 60S acidic ribosomal protein P0 (Fragment) OS=Homo sapiens GN=RPLP0 PE=1 SV=1;>tr|F8VWS0|F8VWS0_HUMAN 60S acidic ribosomal protein P0 OS=Homo s	34.273	1.1677	0.92251	0.75004
P28288;P28288-3;P28288-2	ATP-binding cassette sub-family D member 3	ABCD3	>sp|P28288|ABCD3_HUMAN ATP-binding cassette sub-family D member 3 OS=Homo sapiens GN=ABCD3 PE=1 SV=1;>sp|P28288-3|ABCD3_HUMAN Isoform 3 of ATP-binding cassette sub-family D member 3 OS=Homo sapiens GN=ABCD3;>sp|P28288-2|ABCD3_HUMAN Isoform 2 of ATP-binding	75.475	1.1407	1.4043	1.1885
P08238;Q58FF7;F8W026;Q96GW1	Heat shock protein HSP 90-beta	HSP90AB1	>sp|P08238|HS90B_HUMAN Heat shock protein HSP 90-beta OS=Homo sapiens GN=HSP90AB1 PE=1 SV=4	83.263	1.1372	1.3592	0.87445
Q8NEZ5;Q8NEZ5-3;H3BVA4;H3BUC1;H3BTH6;H3BTR7	F-box only protein 22	FBXO22	>sp|Q8NEZ5|FBX22_HUMAN F-box only protein 22 OS=Homo sapiens GN=FBXO22 PE=1 SV=1;>sp|Q8NEZ5-3|FBX22_HUMAN Isoform 3 of F-box only protein 22 OS=Homo sapiens GN=FBXO22;>tr|H3BVA4|H3BVA4_HUMAN F-box only protein 22 (Fragment) OS=Homo sapiens GN=FBXO22 PE=1 S	44.508	1.1141	1.3092	1.3871
P05141	ADP/ATP translocase 2;ADP/ATP translocase 2, N-terminally processed	SLC25A5	>sp|P05141|ADT2_HUMAN ADP/ATP translocase 2 OS=Homo sapiens GN=SLC25A5 PE=1 SV=7	32.852	1.1126	1.3474	1.1791
P49327	Fatty acid synthase;[Acyl-carrier-protein] S-acetyltransferase;[Acyl-carrier-protein] S-malonyltransferase;3-oxoacyl-[acyl-carrier-protein] synthase;3-oxoacyl-[acyl-carrier-protein] reductase;3-hydroxyacyl-[acyl-carrier-protein] dehydratase;Enoyl-[acyl-carrier-protein] reductase;Oleoyl-[acyl-carrier-protein] hydrolase	FASN	>sp|P49327|FAS_HUMAN Fatty acid synthase OS=Homo sapiens GN=FASN PE=1 SV=3	273.42	1.1003	1.641	1.6529
CON__P05787;P05787;P05787-2;F8VUG2;F8W1U3;CON__H-INV:HIT000292931;F8VRG4;F8VP67;CON__Q9H552;F8VQY3;CON__H-INV:HIT000016045;CON__REFSEQ:XP_092267;Q8IWY7;B0YJC4;P08670;H7C5W5;B0YJC5;K7EJU1;P14136-3;P14136;P14136-2;P41219;P17661;P41219-2;B4DIR1;K7ELP4;K7EKH9	Keratin, type II cytoskeletal 8	KRT8	>P05787 SWISS-PROT:P05787 Tax_Id=9606 Gene_Symbol=KRT8 Keratin, type II cytoskeletal 8;>sp|P05787|K2C8_HUMAN Keratin, type II cytoskeletal 8 OS=Homo sapiens GN=KRT8 PE=1 SV=7;>sp|P05787-2|K2C8_HUMAN Isoform 2 of Keratin, type II cytoskeletal 8 OS=Homo sapi	53.704	1.0994	0.90657	0.71539
A0A087WYV3;E7EPF0;A0A0D9SEW3;A0A087WXF8;Q9NP64-2;Q9NP64-3;Q9NP64;A0A087WXU5	Nucleolar protein of 40 kDa	ZCCHC17	>tr|A0A087WYV3|A0A087WYV3_HUMAN Nucleolar protein of 40 kDa OS=Homo sapiens GN=ZCCHC17 PE=1 SV=1;>tr|E7EPF0|E7EPF0_HUMAN Nucleolar protein of 40 kDa OS=Homo sapiens GN=ZCCHC17 PE=1 SV=2;>tr|A0A0D9SEW3|A0A0D9SEW3_HUMAN Nucleolar protein of 40 kDa OS=Homo sa	20.451	1.0973	1.0394	0.95758
B1AHD1;P55769	NHP2-like protein 1;NHP2-like protein 1, N-terminally processed	NHP2L1	>tr|B1AHD1|B1AHD1_HUMAN NHP2-like protein 1 OS=Homo sapiens GN=NHP2L1 PE=1 SV=1;>sp|P55769|NH2L1_HUMAN NHP2-like protein 1 OS=Homo sapiens GN=NHP2L1 PE=1 SV=3	14.627	1.0956	0.52093	0.46236
Q5SRN1;O60508	Pre-mRNA-processing factor 17	CDC40	>tr|Q5SRN1|Q5SRN1_HUMAN Pre-mRNA-processing factor 17 OS=Homo sapiens GN=CDC40 PE=1 SV=1;>sp|O60508|PRP17_HUMAN Pre-mRNA-processing factor 17 OS=Homo sapiens GN=CDC40 PE=1 SV=1	60.83	1.091	0.56717	0.52567
Q14331;E9PLY7;Q9BZ01;E9PRR7	Protein FRG1;Protein FRG1B	FRG1;FRG1B	>sp|Q14331|FRG1_HUMAN Protein FRG1 OS=Homo sapiens GN=FRG1 PE=1 SV=1;>tr|E9PLY7|E9PLY7_HUMAN Protein FRG1 (Fragment) OS=Homo sapiens GN=FRG1 PE=1 SV=5;>sp|Q9BZ01|FRG1B_HUMAN Protein FRG1B OS=Homo sapiens GN=FRG1B PE=3 SV=1	29.172	1.0897	1.1249	1.1467
O14646-2;O14646	Chromodomain-helicase-DNA-binding protein 1	CHD1	>sp|O14646-2|CHD1_HUMAN Isoform 2 of Chromodomain-helicase-DNA-binding protein 1 OS=Homo sapiens GN=CHD1;>sp|O14646|CHD1_HUMAN Chromodomain-helicase-DNA-binding protein 1 OS=Homo sapiens GN=CHD1 PE=1 SV=2	196.59	1.087	0.28551	0.19998
Q9Y383;A0A0A6YYC3;Q96HJ9-2;A0A0A6YYJ8;Q9Y383-3;Q9Y383-2;B8ZZ09;B8ZZ10;A8MYV2;Q9NQ29-2;Q9NQ29-3;Q9NQ29;V9GZ75;F8WEU3	Putative RNA-binding protein Luc7-like 2	LUC7L2	>sp|Q9Y383|LC7L2_HUMAN Putative RNA-binding protein Luc7-like 2 OS=Homo sapiens GN=LUC7L2 PE=1 SV=2;>tr|A0A0A6YYC3|A0A0A6YYC3_HUMAN Protein C7orf55-LUC7L2 OS=Homo sapiens GN=C7orf55-LUC7L2 PE=4 SV=1;>sp|Q96HJ9-2|CG055_HUMAN Isoform 2 of UPF0562 protein C7o	46.513	1.0847	1.4328	1.7144
E9PH38;B3KQV6;P30153	Serine/threonine-protein phosphatase 2A 65 kDa regulatory subunit A alpha isoform	PPP2R1A	>tr|E9PH38|E9PH38_HUMAN Serine/threonine-protein phosphatase 2A 65 kDa regulatory subunit A alpha isoform (Fragment) OS=Homo sapiens GN=PPP2R1A PE=1 SV=2;>tr|B3KQV6|B3KQV6_HUMAN Serine/threonine-protein phosphatase 2A 65 kDa regulatory subunit A alpha isof	14.509	1.0828	1.4648	1.119
Q9UHB6-4;Q9UHB6-5	LIM domain and actin-binding protein 1	LIMA1	>sp|Q9UHB6-4|LIMA1_HUMAN Isoform 4 of LIM domain and actin-binding protein 1 OS=Homo sapiens GN=LIMA1;>sp|Q9UHB6-5|LIMA1_HUMAN Isoform 5 of LIM domain and actin-binding protein 1 OS=Homo sapiens GN=LIMA1	85.223	1.0796	0.42135	0.37194
P14373-2;P14373;H0Y551	Zinc finger protein RFP	TRIM27	>sp|P14373-2|TRI27_HUMAN Isoform Beta of Zinc finger protein RFP OS=Homo sapiens GN=TRIM27;>sp|P14373|TRI27_HUMAN Zinc finger protein RFP OS=Homo sapiens GN=TRIM27 PE=1 SV=1	41.439	1.0574	2.3963	1.6272
Q14676;Q14676-2;Q14676-3;Q14676-4;A2AB05;H0Y6Z8;A2AB07	Mediator of DNA damage checkpoint protein 1	MDC1	>sp|Q14676|MDC1_HUMAN Mediator of DNA damage checkpoint protein 1 OS=Homo sapiens GN=MDC1 PE=1 SV=3;>sp|Q14676-2|MDC1_HUMAN Isoform 2 of Mediator of DNA damage checkpoint protein 1 OS=Homo sapiens GN=MDC1;>sp|Q14676-3|MDC1_HUMAN Isoform 3 of Mediator of DN	226.66	1.052	2.0216	2.0992
P53007;B4DP62	Tricarboxylate transport protein, mitochondrial	SLC25A1	>sp|P53007|TXTP_HUMAN Tricarboxylate transport protein, mitochondrial OS=Homo sapiens GN=SLC25A1 PE=1 SV=2	34.012	1.0519	1.1608	1.208
P68363;Q71U36-2;Q71U36;F5H5D3;Q9BQE3;P68363-2;Q13748;Q13748-2;F8VQQ4;F8VVB9;Q6PEY2;F8VRZ4;F8VS66;C9J2C0;Q9NY65-2;Q9NY65;C9JDS9;F8VX09;F8VWV9;F8VRK0;V9GZ17;C9K0S6;F8W0F6;A6NHL2-2;A6NHL2;F8VXZ7;Q9H853	Tubulin alpha-1B chain;Tubulin alpha-1A chain;Tubulin alpha-1C chain;Tubulin alpha-3C/D chain	TUBA1B;TUBA1A;TUBA1C;TUBA3C;KLK9	>sp|P68363|TBA1B_HUMAN Tubulin alpha-1B chain OS=Homo sapiens GN=TUBA1B PE=1 SV=1;>sp|Q71U36-2|TBA1A_HUMAN Isoform 2 of Tubulin alpha-1A chain OS=Homo sapiens GN=TUBA1A;>sp|Q71U36|TBA1A_HUMAN Tubulin alpha-1A chain OS=Homo sapiens GN=TUBA1A PE=1 SV=1;>tr|F	50.151	1.0163	1.8593	1.7541
E7EQR4;P15311;P35241-4;P35241;P35241-5	Ezrin	EZR	>tr|E7EQR4|E7EQR4_HUMAN Ezrin OS=Homo sapiens GN=EZR PE=1 SV=3;>sp|P15311|EZRI_HUMAN Ezrin OS=Homo sapiens GN=EZR PE=1 SV=4	69.371	1.0096	1.3403	1.0252
Q5T760;Q05519-2;Q05519;B4DWT1;Q5T757	Serine/arginine-rich splicing factor 11	SRSF11	>tr|Q5T760|Q5T760_HUMAN Serine/arginine-rich-splicing factor 11 (Fragment) OS=Homo sapiens GN=SRSF11 PE=1 SV=1;>sp|Q05519-2|SRS11_HUMAN Isoform 2 of Serine/arginine-rich splicing factor 11 OS=Homo sapiens GN=SRSF11;>sp|Q05519|SRS11_HUMAN Serine/arginine-ri	42.316	1.0081	2.812	2.9773
Q9Y3T9	Nucleolar complex protein 2 homolog	NOC2L	>sp|Q9Y3T9|NOC2L_HUMAN Nucleolar complex protein 2 homolog OS=Homo sapiens GN=NOC2L PE=1 SV=4	84.918	1.0023	0.53522	0.53365
G8JLB6;P31943;E9PCY7;D6RBM0;H0YB39;D6RIT2;D6RIU0;E7EQJ0;D6RAM1;E5RGV0;D6R9T0;D6RFM3;E7EN40;D6RDU3;D6RJ04;D6RIH9;H0YBD7;H0YBG7;D6RDL0;D6RF17;E5RGH4;E5RJ94;D6R9D3;H0YAQ2	Heterogeneous nuclear ribonucleoprotein H;Heterogeneous nuclear ribonucleoprotein H, N-terminally processed	HNRNPH1	>tr|G8JLB6|G8JLB6_HUMAN Heterogeneous nuclear ribonucleoprotein H OS=Homo sapiens GN=HNRNPH1 PE=1 SV=1;>sp|P31943|HNRH1_HUMAN Heterogeneous nuclear ribonucleoprotein H OS=Homo sapiens GN=HNRNPH1 PE=1 SV=4;>tr|E9PCY7|E9PCY7_HUMAN Heterogeneous nuclear ribon	51.229	0.99265	0.51201	0.47957
P62318-2;P62318;H3BT13	Small nuclear ribonucleoprotein Sm D3	SNRPD3	>sp|P62318-2|SMD3_HUMAN Isoform 2 of Small nuclear ribonucleoprotein Sm D3 OS=Homo sapiens GN=SNRPD3;>sp|P62318|SMD3_HUMAN Small nuclear ribonucleoprotein Sm D3 OS=Homo sapiens GN=SNRPD3 PE=1 SV=1	13.291	0.98077	0.59763	0.61051
Q92616	Translational activator GCN1	GCN1L1	>sp|Q92616|GCN1L_HUMAN Translational activator GCN1 OS=Homo sapiens GN=GCN1L1 PE=1 SV=6	292.75	0.97922	1.1663	1.2125
Q13247-3;Q13247;Q13247-2;A0A0D9SGD2	Serine/arginine-rich splicing factor 6	SRSF6	>sp|Q13247-3|SRSF6_HUMAN Isoform SRP55-3 of Serine/arginine-rich splicing factor 6 OS=Homo sapiens GN=SRSF6;>sp|Q13247|SRSF6_HUMAN Serine/arginine-rich splicing factor 6 OS=Homo sapiens GN=SRSF6 PE=1 SV=2	38.418	0.96826	0.55757	0.45847
Q9UBS4;H7C2Y5	DnaJ homolog subfamily B member 11	DNAJB11	>sp|Q9UBS4|DJB11_HUMAN DnaJ homolog subfamily B member 11 OS=Homo sapiens GN=DNAJB11 PE=1 SV=1	40.513	0.9675	1.137	1.3182
Q8NC51-4;Q8NC51-3;Q8NC51-2;Q8NC51	Plasminogen activator inhibitor 1 RNA-binding protein	SERBP1	>sp|Q8NC51-4|PAIRB_HUMAN Isoform 4 of Plasminogen activator inhibitor 1 RNA-binding protein OS=Homo sapiens GN=SERBP1;>sp|Q8NC51-3|PAIRB_HUMAN Isoform 3 of Plasminogen activator inhibitor 1 RNA-binding protein OS=Homo sapiens GN=SERBP1;>sp|Q8NC51-2|PAIRB_H	42.426	0.96198	1.48	1.5319
Q5JP53;P07437;Q5ST81;A0A075B736;Q5SQY0;I3L2F9;A6NNZ2;CON__ENSEMBL:ENSBTAP00000025008;Q9H4B7;G3V5W4;G3V2R8;G3V3R4;G3V2N6	Tubulin beta chain	TUBB	>tr|Q5JP53|Q5JP53_HUMAN Tubulin beta chain OS=Homo sapiens GN=TUBB PE=1 SV=1;>sp|P07437|TBB5_HUMAN Tubulin beta chain OS=Homo sapiens GN=TUBB PE=1 SV=2;>tr|Q5ST81|Q5ST81_HUMAN Tubulin beta chain OS=Homo sapiens GN=TUBB PE=1 SV=1	47.766	0.95973	1.5398	1.6758
Q2TAY7;Q2TAY7-2	WD40 repeat-containing protein SMU1;WD40 repeat-containing protein SMU1, N-terminally processed	SMU1	>sp|Q2TAY7|SMU1_HUMAN WD40 repeat-containing protein SMU1 OS=Homo sapiens GN=SMU1 PE=1 SV=2	57.543	0.95573	0.57166	0.5644
Q96EY1-2;Q96EY1;Q96EY1-3	DnaJ homolog subfamily A member 3, mitochondrial	DNAJA3	>sp|Q96EY1-2|DNJA3_HUMAN Isoform 2 of DnaJ homolog subfamily A member 3, mitochondrial OS=Homo sapiens GN=DNAJA3;>sp|Q96EY1|DNJA3_HUMAN DnaJ homolog subfamily A member 3, mitochondrial OS=Homo sapiens GN=DNAJA3 PE=1 SV=2;>sp|Q96EY1-3|DNJA3_HUMAN Isoform 3	49.611	0.95202	0.94638	1.0239
Q71UI9;P0C0S5;C9J0D1;Q71UI9-4;Q71UI9-2;Q71UI9-3;C9J386	Histone H2A.V;Histone H2A.Z;Histone H2A	H2AFV;H2AFZ	>sp|Q71UI9|H2AV_HUMAN Histone H2A.V OS=Homo sapiens GN=H2AFV PE=1 SV=3;>sp|P0C0S5|H2AZ_HUMAN Histone H2A.Z OS=Homo sapiens GN=H2AFZ PE=1 SV=2;>tr|C9J0D1|C9J0D1_HUMAN Histone H2A OS=Homo sapiens GN=H2AFV PE=3 SV=1;>sp|Q71UI9-4|H2AV_HUMAN Isoform 4 of Histon	13.509	0.95011	0.71197	0.59462
Q9UEW8-2;Q9UEW8	STE20/SPS1-related proline-alanine-rich protein kinase	STK39	>sp|Q9UEW8-2|STK39_HUMAN Isoform 2 of STE20/SPS1-related proline-alanine-rich protein kinase OS=Homo sapiens GN=STK39;>sp|Q9UEW8|STK39_HUMAN STE20/SPS1-related proline-alanine-rich protein kinase OS=Homo sapiens GN=STK39 PE=1 SV=3	57.937	0.94764	1.4262	1.5236
A6NNK5;Q12888;Q12888-3;Q12888-2;C9JXV0;H7BZY0;H7C3N7;M0R142	Tumor suppressor p53-binding protein 1	TP53BP1	>tr|A6NNK5|A6NNK5_HUMAN Tumor suppressor p53-binding protein 1 OS=Homo sapiens GN=TP53BP1 PE=1 SV=2;>sp|Q12888|TP53B_HUMAN Tumor suppressor p53-binding protein 1 OS=Homo sapiens GN=TP53BP1 PE=1 SV=2;>sp|Q12888-3|TP53B_HUMAN Isoform 3 of Tumor suppressor p5	209.02	0.93654	0.43116	0.34946
E9PR30;P62861	40S ribosomal protein S30	FAU	>tr|E9PR30|E9PR30_HUMAN 40S ribosomal protein S30 OS=Homo sapiens GN=FAU PE=1 SV=1;>sp|P62861|RS30_HUMAN 40S ribosomal protein S30 OS=Homo sapiens GN=FAU PE=1 SV=1	10.905	0.88955	0.99996	1.0487
P05783;F8VZY9;CON__H-INV:HIT000015463	Keratin, type I cytoskeletal 18	KRT18	>sp|P05783|K1C18_HUMAN Keratin, type I cytoskeletal 18 OS=Homo sapiens GN=KRT18 PE=1 SV=2;>tr|F8VZY9|F8VZY9_HUMAN Keratin, type I cytoskeletal 18 OS=Homo sapiens GN=KRT18 PE=1 SV=1	48.057	0.88936	0.69561	0.63339
P14866;M0QXS5;P14866-2;M0QYT0;M0R1W6;M0R076;B4DVF8;M0QYL7	Heterogeneous nuclear ribonucleoprotein L	HNRNPL	>sp|P14866|HNRPL_HUMAN Heterogeneous nuclear ribonucleoprotein L OS=Homo sapiens GN=HNRNPL PE=1 SV=2;>tr|M0QXS5|M0QXS5_HUMAN Heterogeneous nuclear ribonucleoprotein L (Fragment) OS=Homo sapiens GN=HNRNPL PE=1 SV=1;>sp|P14866-2|HNRPL_HUMAN Isoform 2 of Hete	64.132	0.88856	0.57301	0.49317
F5GZS6;J3KPF3;P08195-2;P08195-3;P08195;P08195-4;H0YFS2;F5H0E2;F5H867;F5GZI0;F5GZR9;H0YFX4	4F2 cell-surface antigen heavy chain	SLC3A2	>tr|F5GZS6|F5GZS6_HUMAN 4F2 cell-surface antigen heavy chain OS=Homo sapiens GN=SLC3A2 PE=1 SV=1;>tr|J3KPF3|J3KPF3_HUMAN 4F2 cell-surface antigen heavy chain OS=Homo sapiens GN=SLC3A2 PE=1 SV=1;>sp|P08195-2|4F2_HUMAN Isoform 2 of 4F2 cell-surface antigen h	64.872	0.88654	1.5147	1.7823
A0A0A0MSI0;Q06830;A0A0A0MRQ5	Peroxiredoxin-1	PRDX1	>tr|A0A0A0MSI0|A0A0A0MSI0_HUMAN Peroxiredoxin-1 (Fragment) OS=Homo sapiens GN=PRDX1 PE=1 SV=1;>sp|Q06830|PRDX1_HUMAN Peroxiredoxin-1 OS=Homo sapiens GN=PRDX1 PE=1 SV=1;>tr|A0A0A0MRQ5|A0A0A0MRQ5_HUMAN Peroxiredoxin-1 OS=Homo sapiens GN=PRDX1 PE=1 SV=1	18.976	0.87999	0.44631	0.5666
P68371;Q3ZCM7;M0R2D3;M0R0X0;M0QY85;M0QY37;M0QX14;M0R2T4;M0QZL7;M0R278;A0A075B724	Tubulin beta-4B chain	TUBB4B	>sp|P68371|TBB4B_HUMAN Tubulin beta-4B chain OS=Homo sapiens GN=TUBB4B PE=1 SV=1	49.83	0.87918	1.5049	1.7089
P51659;E7EWE5;P51659-3;P51659-2;G5E9S2;E7ET17;E7ER27;E7EPL9	Peroxisomal multifunctional enzyme type 2;(3R)-hydroxyacyl-CoA dehydrogenase;Enoyl-CoA hydratase 2	HSD17B4	>sp|P51659|DHB4_HUMAN Peroxisomal multifunctional enzyme type 2 OS=Homo sapiens GN=HSD17B4 PE=1 SV=3;>tr|E7EWE5|E7EWE5_HUMAN Peroxisomal multifunctional enzyme type 2 OS=Homo sapiens GN=HSD17B4 PE=1 SV=1;>sp|P51659-3|DHB4_HUMAN Isoform 3 of Peroxisomal mul	79.685	0.86891	1.0597	1.2562
P07199	Major centromere autoantigen B	CENPB	>sp|P07199|CENPB_HUMAN Major centromere autoantigen B OS=Homo sapiens GN=CENPB PE=1 SV=2	65.171	0.85541	0.65357	0.72304
P25705-2;P25705;P25705-3;K7EK77;K7ENJ4;K7ERX7;K7EJP1;K7EQH4;K7ESA0	ATP synthase subunit alpha, mitochondrial	ATP5A1	>sp|P25705-2|ATPA_HUMAN Isoform 2 of ATP synthase subunit alpha, mitochondrial OS=Homo sapiens GN=ATP5A1;>sp|P25705|ATPA_HUMAN ATP synthase subunit alpha, mitochondrial OS=Homo sapiens GN=ATP5A1 PE=1 SV=1;>sp|P25705-3|ATPA_HUMAN Isoform 3 of ATP synthase s	54.493	0.83334	1.0687	1.2381
J3KPP4;O95232;D6RDI2;D6RHH0;U3KQT3;E7EN55;C9JL41;O95232-2;H0YA81	Luc7-like protein 3	LUC7L3	>tr|J3KPP4|J3KPP4_HUMAN Cisplatin resistance-associated overexpressed protein, isoform CRA_b OS=Homo sapiens GN=LUC7L3 PE=1 SV=1;>sp|O95232|LC7L3_HUMAN Luc7-like protein 3 OS=Homo sapiens GN=LUC7L3 PE=1 SV=2;>tr|D6RDI2|D6RDI2_HUMAN Luc7-like protein 3 (Fra	58.22	0.83287	1.1971	1.8222
O43707;O43707-2;F5GXS2;O43707-3;H7C144;K7EJH8;F6THM6;A0A087WSZ2;Q08043;K7EP19;M0QZQ3;C9JY79;Q9H254-2;Q9H254-4;Q9H254	Alpha-actinin-4	ACTN4	>sp|O43707|ACTN4_HUMAN Alpha-actinin-4 OS=Homo sapiens GN=ACTN4 PE=1 SV=2;>sp|O43707-2|ACTN4_HUMAN Isoform ACTN4ISO of Alpha-actinin-4 OS=Homo sapiens GN=ACTN4	104.85	0.82057	0.29847	0.38621
P31689-2;P31689	DnaJ homolog subfamily A member 1	DNAJA1	>sp|P31689-2|DNJA1_HUMAN Isoform 2 of DnaJ homolog subfamily A member 1 OS=Homo sapiens GN=DNAJA1;>sp|P31689|DNJA1_HUMAN DnaJ homolog subfamily A member 1 OS=Homo sapiens GN=DNAJA1 PE=1 SV=2	37.044	0.81559	1.1584	1.3455
Q96PK6;Q96PK6-2;A0A0A6YYI9;F8WDX3;A0A0A0MSL8;B8ZZ74;Q96PK6-3;Q96PK6-4	RNA-binding protein 14	RBM14	>sp|Q96PK6|RBM14_HUMAN RNA-binding protein 14 OS=Homo sapiens GN=RBM14 PE=1 SV=2	69.491	0.8139	0.20732	0.43657
G3V167;Q9UGN5-2;Q9UGN5	Poly [ADP-ribose] polymerase 2	PARP2	>tr|G3V167|G3V167_HUMAN Poly (ADP-ribose) polymerase family, member 2, isoform CRA_a OS=Homo sapiens GN=PARP2 PE=1 SV=1;>sp|Q9UGN5-2|PARP2_HUMAN Isoform 2 of Poly [ADP-ribose] polymerase 2 OS=Homo sapiens GN=PARP2;>sp|Q9UGN5|PARP2_HUMAN Poly [ADP-ribose] p	60.214	0.80438	1.2543	1.5601
P78527-2;P78527	DNA-dependent protein kinase catalytic subunit	PRKDC	>sp|P78527-2|PRKDC_HUMAN Isoform 2 of DNA-dependent protein kinase catalytic subunit OS=Homo sapiens GN=PRKDC;>sp|P78527|PRKDC_HUMAN DNA-dependent protein kinase catalytic subunit OS=Homo sapiens GN=PRKDC PE=1 SV=3	465.5	0.80262	0.71227	0.8294
Q9UBN7;Q9UBN7-2;A6NDI8;E7EPS2;C9JEF4;C9J172;E9PEH1;E7EP63;E7ER52	Histone deacetylase 6	HDAC6	>sp|Q9UBN7|HDAC6_HUMAN Histone deacetylase 6 OS=Homo sapiens GN=HDAC6 PE=1 SV=2;>sp|Q9UBN7-2|HDAC6_HUMAN Isoform 2 of Histone deacetylase 6 OS=Homo sapiens GN=HDAC6;>tr|A6NDI8|A6NDI8_HUMAN Histone deacetylase 6 (Fragment) OS=Homo sapiens GN=HDAC6 PE=1 SV=1	131.42	0.79496	1.2128	1.5379
A0A0C4DGU8;Q5XUX0-2;Q5XUX0;H3BMH7;H3BUC7	F-box only protein 31	FBXO31	>tr|A0A0C4DGU8|A0A0C4DGU8_HUMAN F-box only protein 31 OS=Homo sapiens GN=FBXO31 PE=1 SV=1;>sp|Q5XUX0-2|FBX31_HUMAN Isoform 2 of F-box only protein 31 OS=Homo sapiens GN=FBXO31;>sp|Q5XUX0|FBX31_HUMAN F-box only protein 31 OS=Homo sapiens GN=FBXO31 PE=1 SV=2	41.734	0.78114	1.2564	1.7548
P50991;P50991-2	T-complex protein 1 subunit delta	CCT4	>sp|P50991|TCPD_HUMAN T-complex protein 1 subunit delta OS=Homo sapiens GN=CCT4 PE=1 SV=4;>sp|P50991-2|TCPD_HUMAN Isoform 2 of T-complex protein 1 subunit delta OS=Homo sapiens GN=CCT4	57.924	0.77991	1.2544	1.6473
Q15149-4;Q15149-7;Q15149-8;Q15149-9;Q15149-5;Q15149-6;Q15149-2;Q15149;E9PMV1	Plectin	PLEC	>sp|Q15149-4|PLEC_HUMAN Isoform 4 of Plectin OS=Homo sapiens GN=PLEC;>sp|Q15149-7|PLEC_HUMAN Isoform 7 of Plectin OS=Homo sapiens GN=PLEC;>sp|Q15149-8|PLEC_HUMAN Isoform 8 of Plectin OS=Homo sapiens GN=PLEC;>sp|Q15149-9|PLEC_HUMAN Isoform 9 of Plectin OS=H	516.19	0.76515	0.74011	0.96114
Q99832;Q99832-3;F8WAM2;Q99832-4;Q99832-2;F8WBP8	T-complex protein 1 subunit eta	CCT7	>sp|Q99832|TCPH_HUMAN T-complex protein 1 subunit eta OS=Homo sapiens GN=CCT7 PE=1 SV=2;>sp|Q99832-3|TCPH_HUMAN Isoform 3 of T-complex protein 1 subunit eta OS=Homo sapiens GN=CCT7;>tr|F8WAM2|F8WAM2_HUMAN T-complex protein 1 subunit eta (Fragment) OS=Homo	59.366	0.75962	1.157	1.662
P46100-4;P46100;P46100-2;P46100-5;P46100-3;A0A096LNL9;P46100-6;A0A096LNW1;A0A096LNN3;A0A096LNR8;A0A087WWG0;A0A096LNX6	Transcriptional regulator ATRX	ATRX	>sp|P46100-4|ATRX_HUMAN Isoform 3 of Transcriptional regulator ATRX OS=Homo sapiens GN=ATRX;>sp|P46100|ATRX_HUMAN Transcriptional regulator ATRX OS=Homo sapiens GN=ATRX PE=1 SV=5;>sp|P46100-2|ATRX_HUMAN Isoform 1 of Transcriptional regulator ATRX OS=Homo s	278.23	0.75497	0.41435	0.5797
E9PK09;E9PQN2;E9PKI6;E9PK91;Q9NYF8-3;Q9NYF8-2;Q9NYF8;Q9NYF8-4;E9PJA7;H0YF00	Bcl-2-associated transcription factor 1	BCLAF1	>tr|E9PK09|E9PK09_HUMAN Bcl-2-associated transcription factor 1 (Fragment) OS=Homo sapiens GN=BCLAF1 PE=1 SV=5;>tr|E9PQN2|E9PQN2_HUMAN Bcl-2-associated transcription factor 1 OS=Homo sapiens GN=BCLAF1 PE=1 SV=1;>tr|E9PKI6|E9PKI6_HUMAN Bcl-2-associated tran	83.231	0.75187	0.51308	0.65911
P13639	Elongation factor 2	EEF2	>sp|P13639|EF2_HUMAN Elongation factor 2 OS=Homo sapiens GN=EEF2 PE=1 SV=4	95.337	0.75151	0.73439	0.60129
F8VQ14;F5GWF6;P78371;P78371-2	T-complex protein 1 subunit beta	CCT2	>tr|F8VQ14|F8VQ14_HUMAN T-complex protein 1 subunit beta OS=Homo sapiens GN=CCT2 PE=1 SV=1;>tr|F5GWF6|F5GWF6_HUMAN T-complex protein 1 subunit beta OS=Homo sapiens GN=CCT2 PE=1 SV=2;>sp|P78371|TCPB_HUMAN T-complex protein 1 subunit beta OS=Homo sapiens GN=	44.812	0.73807	1.3255	1.6809
P50990;P50990-2;P50990-3;H7C4C8;H7C2U0	T-complex protein 1 subunit theta	CCT8	>sp|P50990|TCPQ_HUMAN T-complex protein 1 subunit theta OS=Homo sapiens GN=CCT8 PE=1 SV=4;>sp|P50990-2|TCPQ_HUMAN Isoform 2 of T-complex protein 1 subunit theta OS=Homo sapiens GN=CCT8;>sp|P50990-3|TCPQ_HUMAN Isoform 3 of T-complex protein 1 subunit theta	59.62	0.71611	1.4813	1.9192
P35998;C9JLS9	26S protease regulatory subunit 7	PSMC2	>sp|P35998|PRS7_HUMAN 26S protease regulatory subunit 7 OS=Homo sapiens GN=PSMC2 PE=1 SV=3;>tr|C9JLS9|C9JLS9_HUMAN 26S protease regulatory subunit 7 (Fragment) OS=Homo sapiens GN=PSMC2 PE=1 SV=1	48.633	0.70587	0.58845	0.8957
Q9Y5B9;G3V5A4;G3V401;G3V2X0	FACT complex subunit SPT16	SUPT16H	>sp|Q9Y5B9|SP16H_HUMAN FACT complex subunit SPT16 OS=Homo sapiens GN=SUPT16H PE=1 SV=1	119.91	0.69254	0.24578	0.34279
P23246;P23246-2;H0Y9K7;C9JHW1;E7ESB6;I1E4Y6;Q6Y7W6-4;Q6Y7W6-5;Q6Y7W6;Q6Y7W6-3	Splicing factor, proline- and glutamine-rich	SFPQ	>sp|P23246|SFPQ_HUMAN Splicing factor, proline- and glutamine-rich OS=Homo sapiens GN=SFPQ PE=1 SV=2;>sp|P23246-2|SFPQ_HUMAN Isoform Short of Splicing factor, proline- and glutamine-rich OS=Homo sapiens GN=SFPQ	76.149	0.67385	0.89486	0.85874
Q96T58;F6WRY4;H0Y5U7	Msx2-interacting protein	SPEN	>sp|Q96T58|MINT_HUMAN Msx2-interacting protein OS=Homo sapiens GN=SPEN PE=1 SV=1	402.24	0.66663	0.35359	0.55595
Q9NZB2-4;Q9NZB2;Q9NZB2-6;A0A0C4DG79;A0A0C4DH52;Q9NZB2-2;Q9NZB2-5;Q5T035	Constitutive coactivator of PPAR-gamma-like protein 1	FAM120A	>sp|Q9NZB2-4|F120A_HUMAN Isoform D of Constitutive coactivator of PPAR-gamma-like protein 1 OS=Homo sapiens GN=FAM120A;>sp|Q9NZB2|F120A_HUMAN Constitutive coactivator of PPAR-gamma-like protein 1 OS=Homo sapiens GN=FAM120A PE=1 SV=2;>sp|Q9NZB2-6|F120A_HUMA	117.4	0.66482	0.54994	0.84343
P35052;H7C410;H7C024;P35052-2;H7BZE9;C9J4Y6;H7BZL4	Glypican-1;Secreted glypican-1	GPC1	>sp|P35052|GPC1_HUMAN Glypican-1 OS=Homo sapiens GN=GPC1 PE=1 SV=2;>tr|H7C410|H7C410_HUMAN Glypican-1 OS=Homo sapiens GN=GPC1 PE=1 SV=2;>tr|H7C024|H7C024_HUMAN Glypican-1 (Fragment) OS=Homo sapiens GN=GPC1 PE=1 SV=2;>sp|P35052-2|GPC1_HUMAN Isoform 2 of Gly	61.68	0.65724	0.11102	0.17315
Q08945;E9PMD4;E9PPZ7	FACT complex subunit SSRP1	SSRP1	>sp|Q08945|SSRP1_HUMAN FACT complex subunit SSRP1 OS=Homo sapiens GN=SSRP1 PE=1 SV=1	81.074	0.65269	0.22732	0.32697
O15042-2;O15042;E7ET15;O15042-3;H7C4V2;H0Y8D9;C9JDJ7;C9J5L1;E7EW00	U2 snRNP-associated SURP motif-containing protein	U2SURP	>sp|O15042-2|SR140_HUMAN Isoform 2 of U2 snRNP-associated SURP motif-containing protein OS=Homo sapiens GN=U2SURP;>sp|O15042|SR140_HUMAN U2 snRNP-associated SURP motif-containing protein OS=Homo sapiens GN=U2SURP PE=1 SV=2;>tr|E7ET15|E7ET15_HUMAN U2 snRNP-	118.23	0.64304	0.51785	0.74027
P26641;P26641-2	Elongation factor 1-gamma	EEF1G	>sp|P26641|EF1G_HUMAN Elongation factor 1-gamma OS=Homo sapiens GN=EEF1G PE=1 SV=3;>sp|P26641-2|EF1G_HUMAN Isoform 2 of Elongation factor 1-gamma OS=Homo sapiens GN=EEF1G	50.118	0.631	0.44911	0.62557
Q15061;C9JEE7;C9IZK7	WD repeat-containing protein 43	WDR43	>sp|Q15061|WDR43_HUMAN WD repeat-containing protein 43 OS=Homo sapiens GN=WDR43 PE=1 SV=3	74.89	0.62652	0.34075	0.61292
F8W930;Q9Y6M1-1;Q9Y6M1;Q9Y6M1-5;Q9Y6M1-6;Q9Y6M1-3;Q9Y6M1-4	Insulin-like growth factor 2 mRNA-binding protein 2	IGF2BP2	>tr|F8W930|F8W930_HUMAN Insulin-like growth factor 2 mRNA-binding protein 2 OS=Homo sapiens GN=IGF2BP2 PE=1 SV=1;>sp|Q9Y6M1-1|IF2B2_HUMAN Isoform 2 of Insulin-like growth factor 2 mRNA-binding protein 2 OS=Homo sapiens GN=IGF2BP2;>sp|Q9Y6M1|IF2B2_HUMAN Ins	66.785	0.61759	0.5027	0.64895
Q15233-2;Q15233;H7C367;C9JYS8;C9IZL7;C9J4X2	Non-POU domain-containing octamer-binding protein	NONO	>sp|Q15233-2|NONO_HUMAN Isoform 2 of Non-POU domain-containing octamer-binding protein OS=Homo sapiens GN=NONO;>sp|Q15233|NONO_HUMAN Non-POU domain-containing octamer-binding protein OS=Homo sapiens GN=NONO PE=1 SV=4;>tr|H7C367|H7C367_HUMAN Non-POU domain-	43.866	0.61652	0.51097	0.90447
P06576;H0YH81;F8W079;H0YI37;F8W0P7	ATP synthase subunit beta, mitochondrial;ATP synthase subunit beta	ATP5B	>sp|P06576|ATPB_HUMAN ATP synthase subunit beta, mitochondrial OS=Homo sapiens GN=ATP5B PE=1 SV=3;>tr|H0YH81|H0YH81_HUMAN ATP synthase subunit beta (Fragment) OS=Homo sapiens GN=ATP5B PE=1 SV=1;>tr|F8W079|F8W079_HUMAN ATP synthase subunit beta, mitochondri	56.559	0.61427	0.88493	1.6515
Q13885;Q9BVA1	Tubulin beta-2A chain;Tubulin beta-2B chain	TUBB2A;TUBB2B	>sp|Q13885|TBB2A_HUMAN Tubulin beta-2A chain OS=Homo sapiens GN=TUBB2A PE=1 SV=1;>sp|Q9BVA1|TBB2B_HUMAN Tubulin beta-2B chain OS=Homo sapiens GN=TUBB2B PE=1 SV=1	49.906	0.6066	1.0797	1.958
P13010;C9JZ81;H7C0H9	X-ray repair cross-complementing protein 5	XRCC5	>sp|P13010|XRCC5_HUMAN X-ray repair cross-complementing protein 5 OS=Homo sapiens GN=XRCC5 PE=1 SV=3	82.704	0.60239	0.70368	1.2293
G3XAC6;Q14498-3;Q14498-2;Q14498;H0Y4X3;Q5QP23;Q5QP22;F8WF24;F2Z2Z5;A0A087X122;A8MYG5	RNA-binding protein 39	RBM39	>tr|G3XAC6|G3XAC6_HUMAN RNA-binding protein 39 OS=Homo sapiens GN=RBM39 PE=1 SV=1;>sp|Q14498-3|RBM39_HUMAN Isoform 3 of RNA-binding protein 39 OS=Homo sapiens GN=RBM39;>sp|Q14498-2|RBM39_HUMAN Isoform 2 of RNA-binding protein 39 OS=Homo sapiens GN=RBM39;>s	48.023	0.60044	0.90327	1.5417
P11387;E5RIC7;Q969P6-2;Q969P6;E5RJ95;E5RFS0;E5RJ33;H0YBR3;H0YC03;E5RGE7;E5RGR4;E5RFE3;E5RGR2	DNA topoisomerase 1	TOP1	>sp|P11387|TOP1_HUMAN DNA topoisomerase 1 OS=Homo sapiens GN=TOP1 PE=1 SV=2	90.725	0.59761	0.43021	0.6807
Q02880-2;Q02880;E9PCY5	DNA topoisomerase 2-beta;DNA topoisomerase 2	TOP2B	>sp|Q02880-2|TOP2B_HUMAN Isoform Beta-1 of DNA topoisomerase 2-beta OS=Homo sapiens GN=TOP2B;>sp|Q02880|TOP2B_HUMAN DNA topoisomerase 2-beta OS=Homo sapiens GN=TOP2B PE=1 SV=3;>tr|E9PCY5|E9PCY5_HUMAN DNA topoisomerase 2 (Fragment) OS=Homo sapiens GN=TOP2B	182.66	0.59749	0.62681	1.0774
Q6PJT7-5;Q6PJT7-9;Q6PJT7-2;Q6PJT7;G3V256;Q6PJT7-10;Q6PJT7-3;H0YJA2;Q6PJT7-4;Q6PJT7-11;G3V5I6;A0A087WTC9;G3V3Y4;G3V473;H0YJ87;G3V240;G3V572;G3V3R9;G3V411;G3V2X4;G3V4R5	Zinc finger CCCH domain-containing protein 14	ZC3H14	>sp|Q6PJT7-5|ZC3HE_HUMAN Isoform 5 of Zinc finger CCCH domain-containing protein 14 OS=Homo sapiens GN=ZC3H14;>sp|Q6PJT7-9|ZC3HE_HUMAN Isoform 9 of Zinc finger CCCH domain-containing protein 14 OS=Homo sapiens GN=ZC3H14;>sp|Q6PJT7-2|ZC3HE_HUMAN Isoform 2 o	80.02	0.5964	0.24496	0.38384
O43143	Putative pre-mRNA-splicing factor ATP-dependent RNA helicase DHX15	DHX15	>sp|O43143|DHX15_HUMAN Pre-mRNA-splicing factor ATP-dependent RNA helicase DHX15 OS=Homo sapiens GN=DHX15 PE=1 SV=2	90.932	0.59565	0.5302	0.68324
P04406;P04406-2;E7EUT5;O14556	Glyceraldehyde-3-phosphate dehydrogenase	GAPDH	>sp|P04406|G3P_HUMAN Glyceraldehyde-3-phosphate dehydrogenase OS=Homo sapiens GN=GAPDH PE=1 SV=3;>sp|P04406-2|G3P_HUMAN Isoform 2 of Glyceraldehyde-3-phosphate dehydrogenase OS=Homo sapiens GN=GAPDH;>tr|E7EUT5|E7EUT5_HUMAN Glyceraldehyde-3-phosphate dehydr	36.053	0.58351	0.31912	0.4238
P11388;P11388-2;P11388-3;P11388-4;J3KTB7	DNA topoisomerase 2-alpha	TOP2A	>sp|P11388|TOP2A_HUMAN DNA topoisomerase 2-alpha OS=Homo sapiens GN=TOP2A PE=1 SV=3;>sp|P11388-2|TOP2A_HUMAN Isoform 2 of DNA topoisomerase 2-alpha OS=Homo sapiens GN=TOP2A;>sp|P11388-3|TOP2A_HUMAN Isoform 3 of DNA topoisomerase 2-alpha OS=Homo sapiens GN=	174.38	0.58071	0.75268	1.261
Q9Y2W1	Thyroid hormone receptor-associated protein 3	THRAP3	>sp|Q9Y2W1|TR150_HUMAN Thyroid hormone receptor-associated protein 3 OS=Homo sapiens GN=THRAP3 PE=1 SV=2	108.66	0.5801	0.47143	0.69569
Q9Y2X3;H7BZ72	Nucleolar protein 58	NOP58	>sp|Q9Y2X3|NOP58_HUMAN Nucleolar protein 58 OS=Homo sapiens GN=NOP58 PE=1 SV=1	59.578	0.56897	0.30202	0.5491
H0Y2W2;Q9NVI7-2;Q9NVI7-3;Q9NVI7;Q5T9A4;Q5T9A4-3;Q5T9A4-2;Q5T2N8;Q5SV16;J3QSF3	ATPase family AAA domain-containing protein 3A;ATPase family AAA domain-containing protein 3B	ATAD3A;ATAD3B	>tr|H0Y2W2|H0Y2W2_HUMAN ATPase family AAA domain-containing protein 3A (Fragment) OS=Homo sapiens GN=ATAD3A PE=1 SV=1;>sp|Q9NVI7-2|ATD3A_HUMAN Isoform 2 of ATPase family AAA domain-containing protein 3A OS=Homo sapiens GN=ATAD3A;>sp|Q9NVI7-3|ATD3A_HUMAN Is	64.243	0.56519	0.84812	1.3893
Q9UQ35;I3L0N7;I3L4D8;Q9UQ35-2	Serine/arginine repetitive matrix protein 2	SRRM2	>sp|Q9UQ35|SRRM2_HUMAN Serine/arginine repetitive matrix protein 2 OS=Homo sapiens GN=SRRM2 PE=1 SV=2	299.61	0.55788	1.0257	1.9218
J3KNN5;Q9UJV9;H0Y8L8	Probable ATP-dependent RNA helicase DDX41	DDX41	>tr|J3KNN5|J3KNN5_HUMAN Probable ATP-dependent RNA helicase DDX41 (Fragment) OS=Homo sapiens GN=DDX41 PE=1 SV=1;>sp|Q9UJV9|DDX41_HUMAN Probable ATP-dependent RNA helicase DDX41 OS=Homo sapiens GN=DDX41 PE=1 SV=2	71.648	0.55469	1.2082	2.3362
O75400-2;O75400-3;O75400	Pre-mRNA-processing factor 40 homolog A	PRPF40A	>sp|O75400-2|PR40A_HUMAN Isoform 2 of Pre-mRNA-processing factor 40 homolog A OS=Homo sapiens GN=PRPF40A;>sp|O75400-3|PR40A_HUMAN Isoform 3 of Pre-mRNA-processing factor 40 homolog A OS=Homo sapiens GN=PRPF40A;>sp|O75400|PR40A_HUMAN Pre-mRNA-processing fac	105.93	0.55013	1.0659	1.7473
P42704	Leucine-rich PPR motif-containing protein, mitochondrial	LRPPRC	>sp|P42704|LPPRC_HUMAN Leucine-rich PPR motif-containing protein, mitochondrial OS=Homo sapiens GN=LRPPRC PE=1 SV=3	157.9	0.54738	0.45125	0.84279
O43823	A-kinase anchor protein 8	AKAP8	>sp|O43823|AKAP8_HUMAN A-kinase anchor protein 8 OS=Homo sapiens GN=AKAP8 PE=1 SV=1	76.107	0.54716	0.48135	0.88658
E7EQR6;P17987;F5H282;E7ERF2;F5GZ03	T-complex protein 1 subunit alpha	TCP1	>tr|E7EQR6|E7EQR6_HUMAN T-complex protein 1 subunit alpha OS=Homo sapiens GN=TCP1 PE=1 SV=1;>sp|P17987|TCPA_HUMAN T-complex protein 1 subunit alpha OS=Homo sapiens GN=TCP1 PE=1 SV=1;>tr|F5H282|F5H282_HUMAN T-complex protein 1 subunit alpha OS=Homo sapiens	43.885	0.54694	1.0544	1.2857
A0A087X1S2;P67809;H0Y449;C9J5V9	Nuclease-sensitive element-binding protein 1	YBX1	>tr|A0A087X1S2|A0A087X1S2_HUMAN Nuclease-sensitive element-binding protein 1 OS=Homo sapiens GN=YBX1 PE=1 SV=2;>sp|P67809|YBOX1_HUMAN Nuclease-sensitive element-binding protein 1 OS=Homo sapiens GN=YBX1 PE=1 SV=3;>tr|H0Y449|H0Y449_HUMAN Nuclease-sensitive	34.656	0.54643	0.46079	1.0024
Q8IVT2	Mitotic interactor and substrate of PLK1	MISP	>sp|Q8IVT2|MISP_HUMAN Mitotic interactor and substrate of PLK1 OS=Homo sapiens GN=MISP PE=1 SV=1	75.356	0.54461	0.50405	0.68384
A0A087WTT1;P11940-2;P11940;E7EQV3;E7ERJ7;H0YAR2;Q9H361;H0YAP2;E5RGH3;E5RH24;E5RJB9;H0YBN4;H0YB86;Q4VXU2;B1ANR1;Q4VXU2-2;E5RHG7;H0YC10;H0YEQ8;H0YAS7;H0YAS6;H0YB75;Q96DU9-2;Q96DU9;E5RGC4;E5RFD8;H0YAW6;H0YCC8;Q5JQF8;P0CB38	Polyadenylate-binding protein 1	PABPC1	>tr|A0A087WTT1|A0A087WTT1_HUMAN Polyadenylate-binding protein OS=Homo sapiens GN=PABPC1 PE=1 SV=1;>sp|P11940-2|PABP1_HUMAN Isoform 2 of Polyadenylate-binding protein 1 OS=Homo sapiens GN=PABPC1;>sp|P11940|PABP1_HUMAN Polyadenylate-binding protein 1 OS=Homo	58.535	0.54176	0.38391	0.63604
Q9ULV4;Q9ULV4-2;Q9ULV4-3;B4E3S0;H0YHL7;F8W1H8;F8VUX3;F8VSA4;F8VRE9;F8VTT6;F8VVB7;F8VV53;J3QLV6;J3KSS5;Q6QEF8-4;Q6QEF8-3;Q6QEF8-2;Q6QEF8-5;Q6QEF8	Coronin-1C;Coronin	CORO1C	>sp|Q9ULV4|COR1C_HUMAN Coronin-1C OS=Homo sapiens GN=CORO1C PE=1 SV=1;>sp|Q9ULV4-2|COR1C_HUMAN Isoform 2 of Coronin-1C OS=Homo sapiens GN=CORO1C;>sp|Q9ULV4-3|COR1C_HUMAN Isoform 3 of Coronin-1C OS=Homo sapiens GN=CORO1C;>tr|B4E3S0|B4E3S0_HUMAN Coronin OS=H	53.248	0.53199	0.4418	0.59549
P20700;E9PBF6;A0A0D9SFE5;A0A0D9SFY5	Lamin-B1	LMNB1	>sp|P20700|LMNB1_HUMAN Lamin-B1 OS=Homo sapiens GN=LMNB1 PE=1 SV=2;>tr|E9PBF6|E9PBF6_HUMAN Lamin-B1 OS=Homo sapiens GN=LMNB1 PE=1 SV=1;>tr|A0A0D9SFE5|A0A0D9SFE5_HUMAN Lamin B1, isoform CRA_a OS=Homo sapiens GN=LMNB1 PE=1 SV=1	66.408	0.52401	0.34807	0.57741
P09429;Q5T7C4;B2RPK0;P26583	High mobility group protein B1;Putative high mobility group protein B1-like 1	HMGB1;HMGB1P1	>sp|P09429|HMGB1_HUMAN High mobility group protein B1 OS=Homo sapiens GN=HMGB1 PE=1 SV=3;>tr|Q5T7C4|Q5T7C4_HUMAN High mobility group protein B1 OS=Homo sapiens GN=HMGB1 PE=1 SV=1;>sp|B2RPK0|HGB1A_HUMAN Putative high mobility group protein B1-like 1 OS=Homo	24.893	0.522	0.30957	0.73957
A0A087WZZ5;Q13435;E9PPJ0;E9PJ04;H0YCG1;E9PJT3;E9PIL8;H0YEX5	Splicing factor 3B subunit 2	SF3B2	>tr|A0A087WZZ5|A0A087WZZ5_HUMAN Splicing factor 3B subunit 2 OS=Homo sapiens GN=SF3B2 PE=1 SV=1;>sp|Q13435|SF3B2_HUMAN Splicing factor 3B subunit 2 OS=Homo sapiens GN=SF3B2 PE=1 SV=2;>tr|E9PPJ0|E9PPJ0_HUMAN Splicing factor 3B subunit 2 OS=Homo sapiens GN=S	97.584	0.5201	0.36776	0.73756
Q96I25;Q5W011;Q5W010;Q5W012;H0Y6J6	Splicing factor 45	RBM17	>sp|Q96I25|SPF45_HUMAN Splicing factor 45 OS=Homo sapiens GN=RBM17 PE=1 SV=1;>tr|Q5W011|Q5W011_HUMAN Splicing factor 45 (Fragment) OS=Homo sapiens GN=RBM17 PE=1 SV=1;>tr|Q5W010|Q5W010_HUMAN Splicing factor 45 (Fragment) OS=Homo sapiens GN=RBM17 PE=1 SV=1;>	44.961	0.51923	0.40203	0.77659
Q8TF68-3;Q8TF68-2;Q8TF68;E9PHB3;F5H8L7;Q5T0B9;R4GMR4;F5H105;O43309	Zinc finger protein 384	ZNF384	>sp|Q8TF68-3|ZN384_HUMAN Isoform 3 of Zinc finger protein 384 OS=Homo sapiens GN=ZNF384;>sp|Q8TF68-2|ZN384_HUMAN Isoform 2 of Zinc finger protein 384 OS=Homo sapiens GN=ZNF384;>sp|Q8TF68|ZN384_HUMAN Zinc finger protein 384 OS=Homo sapiens GN=ZNF384 PE=1 SV	50.537	0.51336	0.3042	0.65427
Q9NQS7-2;Q9NQS7	Inner centromere protein	INCENP	>sp|Q9NQS7-2|INCE_HUMAN Isoform 2 of Inner centromere protein OS=Homo sapiens GN=INCENP;>sp|Q9NQS7|INCE_HUMAN Inner centromere protein OS=Homo sapiens GN=INCENP PE=1 SV=3	104.99	0.51232	0.47116	0.93234
P55081	Microfibrillar-associated protein 1	MFAP1	>sp|P55081|MFAP1_HUMAN Microfibrillar-associated protein 1 OS=Homo sapiens GN=MFAP1 PE=1 SV=2	51.958	0.50814	0.46946	0.90878
Q9UIG0-2;Q9UIG0	Tyrosine-protein kinase BAZ1B	BAZ1B	>sp|Q9UIG0-2|BAZ1B_HUMAN Isoform 2 of Tyrosine-protein kinase BAZ1B OS=Homo sapiens GN=BAZ1B;>sp|Q9UIG0|BAZ1B_HUMAN Tyrosine-protein kinase BAZ1B OS=Homo sapiens GN=BAZ1B PE=1 SV=2	170.45	0.50231	0.36872	0.70834
A0A087WVQ6;Q00610-2;Q00610;J3KS13;A0A087WX41;P53675-2;P53675;K7EJJ5;J3KSQ2;J3QL20;J3KRF5;F5H5N6	Clathrin heavy chain 1	CLTC	>tr|A0A087WVQ6|A0A087WVQ6_HUMAN Clathrin heavy chain OS=Homo sapiens GN=CLTC PE=1 SV=1;>sp|Q00610-2|CLH1_HUMAN Isoform 2 of Clathrin heavy chain 1 OS=Homo sapiens GN=CLTC;>sp|Q00610|CLH1_HUMAN Clathrin heavy chain 1 OS=Homo sapiens GN=CLTC PE=1 SV=5	192.06	0.49561	0.36286	0.73739
P18583-7;P18583;P18583-5;P18583-9;P18583-2;H7C1M2;P18583-6;P18583-10;P18583-3;P18583-4;J3QSZ5;H7C2G8;P18583-8	Protein SON	SON	>sp|P18583-7|SON_HUMAN Isoform G of Protein SON OS=Homo sapiens GN=SON;>sp|P18583|SON_HUMAN Protein SON OS=Homo sapiens GN=SON PE=1 SV=4;>sp|P18583-5|SON_HUMAN Isoform D of Protein SON OS=Homo sapiens GN=SON;>sp|P18583-9|SON_HUMAN Isoform I of Protein SON	259.59	0.49285	0.44162	0.88664
P14923;C9JK18;C9JKY1;C9J826;C9JTX4;C9JPI2;K7ERP3	Junction plakoglobin	JUP	>sp|P14923|PLAK_HUMAN Junction plakoglobin OS=Homo sapiens GN=JUP PE=1 SV=3;>tr|C9JK18|C9JK18_HUMAN Junction plakoglobin (Fragment) OS=Homo sapiens GN=JUP PE=1 SV=5;>tr|C9JKY1|C9JKY1_HUMAN Junction plakoglobin (Fragment) OS=Homo sapiens GN=JUP PE=1 SV=5	81.744	0.49268	0.25563	0.53277
Q13838;Q13838-2;Q5STU3;F6WLT2;A0A0A0MT12;F6TRA5;H0Y400;F6S4E6;O00148-2;F6R6M7;K7EQN7;O00148-3;F6QYI9;K7EPJ3;F6UJC5;A0A0D9SEM9;F6U6E2;K7EN69;F6S2B7;H0YCC6;K7ENP6;K7EL56;K7EIL8;F6SXL5	Spliceosome RNA helicase DDX39B	DDX39B	>sp|Q13838|DX39B_HUMAN Spliceosome RNA helicase DDX39B OS=Homo sapiens GN=DDX39B PE=1 SV=1;>sp|Q13838-2|DX39B_HUMAN Isoform 2 of Spliceosome RNA helicase DDX39B OS=Homo sapiens GN=DDX39B;>tr|Q5STU3|Q5STU3_HUMAN Spliceosome RNA helicase DDX39B OS=Homo sapie	48.991	0.49201	0.83369	0.58448
O60264	SWI/SNF-related matrix-associated actin-dependent regulator of chromatin subfamily A member 5	SMARCA5	>sp|O60264|SMCA5_HUMAN SWI/SNF-related matrix-associated actin-dependent regulator of chromatin subfamily A member 5 OS=Homo sapiens GN=SMARCA5 PE=1 SV=1	121.9	0.49111	0.36648	0.70275
Q13523;H0YDJ3	Serine/threonine-protein kinase PRP4 homolog	PRPF4B	>sp|Q13523|PRP4B_HUMAN Serine/threonine-protein kinase PRP4 homolog OS=Homo sapiens GN=PRPF4B PE=1 SV=3;>tr|H0YDJ3|H0YDJ3_HUMAN Serine/threonine-protein kinase PRP4 homolog (Fragment) OS=Homo sapiens GN=PRPF4B PE=1 SV=1	116.99	0.48299	0.30362	0.66703
Q9NWH9;H7C3F4;Q9NWH9-3;H0YMM0;H7BXE3;H0YL55;H0YLW7;H0YMW8;H0YNF3;H0YMR6;H0YLE6;H0YKH2;H0YKU6	SAFB-like transcription modulator	SLTM	>sp|Q9NWH9|SLTM_HUMAN SAFB-like transcription modulator OS=Homo sapiens GN=SLTM PE=1 SV=2;>tr|H7C3F4|H7C3F4_HUMAN SAFB-like transcription modulator (Fragment) OS=Homo sapiens GN=SLTM PE=1 SV=1;>sp|Q9NWH9-3|SLTM_HUMAN Isoform 2 of SAFB-like transcription mo	117.15	0.48228	0.29505	0.44767
Q8WWQ0	PH-interacting protein	PHIP	>sp|Q8WWQ0|PHIP_HUMAN PH-interacting protein OS=Homo sapiens GN=PHIP PE=1 SV=2	206.69	0.48111	0.37592	0.73115
Q1KMD3;H3BQZ7	Heterogeneous nuclear ribonucleoprotein U-like protein 2	HNRNPUL2;HNRNPUL2-BSCL2	>sp|Q1KMD3|HNRL2_HUMAN Heterogeneous nuclear ribonucleoprotein U-like protein 2 OS=Homo sapiens GN=HNRNPUL2 PE=1 SV=1;>tr|H3BQZ7|H3BQZ7_HUMAN HCG2044799 OS=Homo sapiens GN=HNRNPUL2-BSCL2 PE=4 SV=1	85.104	0.481	0.26282	0.49065
Q13310-2;Q13310-3;B1ANR0;Q13310;H0Y5F5;H0YEU6;H0Y6X6	Polyadenylate-binding protein 4	PABPC4	>sp|Q13310-2|PABP4_HUMAN Isoform 2 of Polyadenylate-binding protein 4 OS=Homo sapiens GN=PABPC4;>sp|Q13310-3|PABP4_HUMAN Isoform 3 of Polyadenylate-binding protein 4 OS=Homo sapiens GN=PABPC4;>tr|B1ANR0|B1ANR0_HUMAN Polyadenylate-binding protein OS=Homo sa	69.578	0.47837	0.30647	0.62341
Q14683;G8JLG1;H0Y7K8;V9GY57;V9GYN9	Structural maintenance of chromosomes protein 1A	SMC1A	>sp|Q14683|SMC1A_HUMAN Structural maintenance of chromosomes protein 1A OS=Homo sapiens GN=SMC1A PE=1 SV=2;>tr|G8JLG1|G8JLG1_HUMAN Structural maintenance of chromosomes protein OS=Homo sapiens GN=SMC1A PE=1 SV=2	143.23	0.47695	0.3137	0.61803
B1AMT4;Q8N3U4;Q8N3U4-2;B1AMT1;B1AMT2;B1AMT3;D6W5U7;Q9UJ98-2;Q9UJ98-3;Q9UJ98	Cohesin subunit SA-2	STAG2	>tr|B1AMT4|B1AMT4_HUMAN Cohesin subunit SA-2 (Fragment) OS=Homo sapiens GN=STAG2 PE=1 SV=1;>sp|Q8N3U4|STAG2_HUMAN Cohesin subunit SA-2 OS=Homo sapiens GN=STAG2 PE=1 SV=3;>sp|Q8N3U4-2|STAG2_HUMAN Isoform 2 of Cohesin subunit SA-2 OS=Homo sapiens GN=STAG2	62.57	0.47681	0.23694	0.52743
Q14980;Q14980-2;A0A087WY61;Q14980-4;Q14980-3;H0YFY6;Q14980-5;K4DIE0;F5H4J1;F5H6Y5;F5H1L0;F5GZW1;F5H2F3;F5H3L6;F5H0Z7;F5H763;F5H7R5;F5H4Y4;F5GWA2;F5GWK2;F5H073;F5H068;F8W6T3	Nuclear mitotic apparatus protein 1	NUMA1	>sp|Q14980|NUMA1_HUMAN Nuclear mitotic apparatus protein 1 OS=Homo sapiens GN=NUMA1 PE=1 SV=2;>sp|Q14980-2|NUMA1_HUMAN Isoform 2 of Nuclear mitotic apparatus protein 1 OS=Homo sapiens GN=NUMA1;>tr|A0A087WY61|A0A087WY61_HUMAN Nuclear mitotic apparatus prote	238.26	0.47558	0.31671	0.60671
A6NHR9-2;A6NHR9;J3KTL8;A6NHR9-3;J3QSH1	Structural maintenance of chromosomes flexible hinge domain-containing protein 1	SMCHD1	>sp|A6NHR9-2|SMHD1_HUMAN Isoform 2 of Structural maintenance of chromosomes flexible hinge domain-containing protein 1 OS=Homo sapiens GN=SMCHD1;>sp|A6NHR9|SMHD1_HUMAN Structural maintenance of chromosomes flexible hinge domain-containing protein 1 OS=Homo	215.74	0.47552	0.28184	0.66112
P49454	Centromere protein F	CENPF	>sp|P49454|CENPF_HUMAN Centromere protein F OS=Homo sapiens GN=CENPF PE=1 SV=2	367.76	0.47389	0.34863	0.74159
Q8N9Q2;A0A087WXZ8	Protein SREK1IP1	SREK1IP1	>sp|Q8N9Q2|SR1IP_HUMAN Protein SREK1IP1 OS=Homo sapiens GN=SREK1IP1 PE=1 SV=1	18.177	0.47255	0.85335	1.7776
A0A087X1A5;O95793-2;O95793;Q5JW30;O95793-3;Q5JW28;F6UDC6;G5EA18;E5RJN7;E7EVI1;A0A0A0MTC4;A0A0A0MTD1;F8VPI7;E7EPX0;A0A0A0MTC6;E7EVJ4;E9PH62;A0A0A0MTC5;Q9NUL3-4;Q9NUL3-6;Q9NUL3-8;Q9NUL3-3;Q9NUL3-7;Q9NUL3-2;Q9NUL3	Double-stranded RNA-binding protein Staufen homolog 1	STAU1	>tr|A0A087X1A5|A0A087X1A5_HUMAN Double-stranded RNA-binding protein Staufen homolog 1 OS=Homo sapiens GN=STAU1 PE=1 SV=1;>sp|O95793-2|STAU1_HUMAN Isoform Short of Double-stranded RNA-binding protein Staufen homolog 1 OS=Homo sapiens GN=STAU1;>sp|O95793|STA	54.945	0.4706	0.27727	0.70145
Q96T23-2;Q96T23;Q96T23-3;H0YCN2;H0YEX0;H0YER1;H7C306;H0YDG9	Remodeling and spacing factor 1	RSF1	>sp|Q96T23-2|RSF1_HUMAN Isoform 2 of Remodeling and spacing factor 1 OS=Homo sapiens GN=RSF1;>sp|Q96T23|RSF1_HUMAN Remodeling and spacing factor 1 OS=Homo sapiens GN=RSF1 PE=1 SV=2;>sp|Q96T23-3|RSF1_HUMAN Isoform 3 of Remodeling and spacing factor 1 OS=Hom	160.13	0.46874	0.47904	1.0194
O95696;O95696-2;J3KQ61	Bromodomain-containing protein 1	BRD1	>sp|O95696|BRD1_HUMAN Bromodomain-containing protein 1 OS=Homo sapiens GN=BRD1 PE=1 SV=1;>sp|O95696-2|BRD1_HUMAN Isoform 2 of Bromodomain-containing protein 1 OS=Homo sapiens GN=BRD1;>tr|J3KQ61|J3KQ61_HUMAN Bromodomain-containing protein 1 (Fragment) OS=Ho	119.52	0.46867	0.30534	0.64632
O60306;H0YH15;H0YLN9	Intron-binding protein aquarius	AQR	>sp|O60306|AQR_HUMAN Intron-binding protein aquarius OS=Homo sapiens GN=AQR PE=1 SV=4	171.29	0.46386	0.26321	0.5677
O75533;B4DGZ4;O75533-2;H7C341;F8WC19	Splicing factor 3B subunit 1	SF3B1	>sp|O75533|SF3B1_HUMAN Splicing factor 3B subunit 1 OS=Homo sapiens GN=SF3B1 PE=1 SV=3	145.83	0.46274	0.35689	0.72155
Q5JY65;Q9BZJ0-2;Q9BZJ0-3;Q9BZJ0	Crooked neck-like protein 1	CRNKL1	>tr|Q5JY65|Q5JY65_HUMAN Crooked neck-like protein 1 OS=Homo sapiens GN=CRNKL1 PE=1 SV=1;>sp|Q9BZJ0-2|CRNL1_HUMAN Isoform 2 of Crooked neck-like protein 1 OS=Homo sapiens GN=CRNKL1;>sp|Q9BZJ0-3|CRNL1_HUMAN Isoform 3 of Crooked neck-like protein 1 OS=Homo sa	99.172	0.46092	0.27803	0.59786
A0A087WV66;P46013	Antigen KI-67	MKI67	>tr|A0A087WV66|A0A087WV66_HUMAN Antigen KI-67 OS=Homo sapiens GN=MKI67 PE=1 SV=1;>sp|P46013|KI67_HUMAN Antigen KI-67 OS=Homo sapiens GN=MKI67 PE=1 SV=2	358.62	0.46044	0.44092	0.92551
P38919;I3L3H2;J3QQP0;E9PBH4;F8WE11	Eukaryotic initiation factor 4A-III;Eukaryotic initiation factor 4A-III, N-terminally processed	EIF4A3	>sp|P38919|IF4A3_HUMAN Eukaryotic initiation factor 4A-III OS=Homo sapiens GN=EIF4A3 PE=1 SV=4	46.871	0.45733	0.3204	0.44086
P31431-2;P31431	Syndecan-4	SDC4	>sp|P31431-2|SDC4_HUMAN Isoform 2 of Syndecan-4 OS=Homo sapiens GN=SDC4;>sp|P31431|SDC4_HUMAN Syndecan-4 OS=Homo sapiens GN=SDC4 PE=1 SV=2	16.545	0.45494	0.35449	0.8383
Q16531;F5GY55;Q16531-2;F5GWI0;F5H2L3;F5H0Y5;F8WF81;F5GZ34;F5H775;F5H581;F5H6C5;F5H238;F5GYG8;F5GZY8;F5H198;F5H4N9	DNA damage-binding protein 1	DDB1	>sp|Q16531|DDB1_HUMAN DNA damage-binding protein 1 OS=Homo sapiens GN=DDB1 PE=1 SV=1;>tr|F5GY55|F5GY55_HUMAN DNA damage-binding protein 1 OS=Homo sapiens GN=DDB1 PE=1 SV=1;>sp|Q16531-2|DDB1_HUMAN Isoform 2 of DNA damage-binding protein 1 OS=Homo sapiens GN	126.97	0.45411	0.44234	0.87777
P52597	Heterogeneous nuclear ribonucleoprotein F;Heterogeneous nuclear ribonucleoprotein F, N-terminally processed	HNRNPF	>sp|P52597|HNRPF_HUMAN Heterogeneous nuclear ribonucleoprotein F OS=Homo sapiens GN=HNRNPF PE=1 SV=3	45.671	0.45158	0.21328	0.48938
Q15424-2;Q15424;Q15424-4;Q15424-3;K7EII0;K7ES42	Scaffold attachment factor B1	SAFB	>sp|Q15424-2|SAFB1_HUMAN Isoform 2 of Scaffold attachment factor B1 OS=Homo sapiens GN=SAFB;>sp|Q15424|SAFB1_HUMAN Scaffold attachment factor B1 OS=Homo sapiens GN=SAFB PE=1 SV=4;>sp|Q15424-4|SAFB1_HUMAN Isoform 4 of Scaffold attachment factor B1 OS=Homo s	95.18	0.45114	0.28672	0.51889
F5GXF5;E7ETD6;Q12830-4;Q12830-2;Q12830;J3QQK4;A0A0A0MR81	Nucleosome-remodeling factor subunit BPTF	BPTF	>tr|F5GXF5|F5GXF5_HUMAN Nucleosome-remodeling factor subunit BPTF (Fragment) OS=Homo sapiens GN=BPTF PE=1 SV=2;>tr|E7ETD6|E7ETD6_HUMAN Nucleosome-remodeling factor subunit BPTF (Fragment) OS=Homo sapiens GN=BPTF PE=1 SV=3;>sp|Q12830-4|BPTF_HUMAN Isoform 4	271.53	0.44961	0.30159	0.58343
Q00839-2;Q00839;Q5RI18	Heterogeneous nuclear ribonucleoprotein U	HNRNPU	>sp|Q00839-2|HNRPU_HUMAN Isoform Short of Heterogeneous nuclear ribonucleoprotein U OS=Homo sapiens GN=HNRNPU;>sp|Q00839|HNRPU_HUMAN Heterogeneous nuclear ribonucleoprotein U OS=Homo sapiens GN=HNRNPU PE=1 SV=6	88.979	0.44825	0.27107	0.52952
Q08211;Q08211-2;REV__H0YA90;REV__Q7Z6J0-3	ATP-dependent RNA helicase A	DHX9	>sp|Q08211|DHX9_HUMAN ATP-dependent RNA helicase A OS=Homo sapiens GN=DHX9 PE=1 SV=4	140.96	0.44755	0.25589	0.5515
Q15393;Q15393-2;Q15393-3;J3QL37;I3L4G7;J3QRB2;H3BMB0	Splicing factor 3B subunit 3	SF3B3	>sp|Q15393|SF3B3_HUMAN Splicing factor 3B subunit 3 OS=Homo sapiens GN=SF3B3 PE=1 SV=4	135.58	0.44709	0.37644	0.78475
O75643;O75643-2;B4E0P5	U5 small nuclear ribonucleoprotein 200 kDa helicase	SNRNP200	>sp|O75643|U520_HUMAN U5 small nuclear ribonucleoprotein 200 kDa helicase OS=Homo sapiens GN=SNRNP200 PE=1 SV=2	244.5	0.44687	0.31963	0.65964
Q6P2Q9;I3L0J9;I3L3Z8;I3L1T8	Pre-mRNA-processing-splicing factor 8	PRPF8	>sp|Q6P2Q9|PRP8_HUMAN Pre-mRNA-processing-splicing factor 8 OS=Homo sapiens GN=PRPF8 PE=1 SV=2	273.6	0.44585	0.31665	0.6593
H7BYN4;Q02241-3;Q02241-2;Q02241;H0YKQ5;H0YME6	Kinesin-like protein KIF23	KIF23	>tr|H7BYN4|H7BYN4_HUMAN Kinesin-like protein OS=Homo sapiens GN=KIF23 PE=1 SV=1;>sp|Q02241-3|KIF23_HUMAN Isoform 3 of Kinesin-like protein KIF23 OS=Homo sapiens GN=KIF23;>sp|Q02241-2|KIF23_HUMAN Isoform 2 of Kinesin-like protein KIF23 OS=Homo sapiens GN=KI	109.13	0.44572	1.018	2.218
O75151;E7ET14;A0A087WW48;H0Y589;H0Y3N9;Q9UPP1-5;Q9UPP1-4;Q9UPP1-3;Q9UPP1-2;Q9UPP1	Lysine-specific demethylase PHF2	PHF2	>sp|O75151|PHF2_HUMAN Lysine-specific demethylase PHF2 OS=Homo sapiens GN=PHF2 PE=1 SV=4	120.77	0.44344	0.26077	0.62197
Q96KR1;H0Y8W1	Zinc finger RNA-binding protein	ZFR	>sp|Q96KR1|ZFR_HUMAN Zinc finger RNA-binding protein OS=Homo sapiens GN=ZFR PE=1 SV=2	117.01	0.44111	0.37973	0.83766
Q9H2P0;E9PQK8	Activity-dependent neuroprotector homeobox protein	ADNP	>sp|Q9H2P0|ADNP_HUMAN Activity-dependent neuroprotector homeobox protein OS=Homo sapiens GN=ADNP PE=1 SV=1	123.56	0.44098	0.36055	0.60083
A0A0C4DGZ0;P24928;A0A087WWE2;P24928-2	DNA-directed RNA polymerase II subunit RPB1	POLR2A	>tr|A0A0C4DGZ0|A0A0C4DGZ0_HUMAN DNA-directed RNA polymerase OS=Homo sapiens GN=POLR2A PE=1 SV=1;>sp|P24928|RPB1_HUMAN DNA-directed RNA polymerase II subunit RPB1 OS=Homo sapiens GN=POLR2A PE=1 SV=2;>tr|A0A087WWE2|A0A087WWE2_HUMAN DNA-directed RNA polymeras	217.2	0.43929	0.29296	0.58158
E7EVG2;Q86U86-5;Q86U86-4;Q86U86-7;Q86U86-9;Q86U86-2;Q86U86-8;Q86U86;Q86U86-3;H0Y5B5;Q86U86-6	Protein polybromo-1	PBRM1	>tr|E7EVG2|E7EVG2_HUMAN Protein polybromo-1 (Fragment) OS=Homo sapiens GN=PBRM1 PE=1 SV=5;>sp|Q86U86-5|PB1_HUMAN Isoform 5 of Protein polybromo-1 OS=Homo sapiens GN=PBRM1;>sp|Q86U86-4|PB1_HUMAN Isoform 4 of Protein polybromo-1 OS=Homo sapiens GN=PBRM1;>sp|	168.5	0.4364	0.2988	0.69783
Q15459;Q15459-2;F8WB66;H7C1L2;F8WC79	Splicing factor 3A subunit 1	SF3A1	>sp|Q15459|SF3A1_HUMAN Splicing factor 3A subunit 1 OS=Homo sapiens GN=SF3A1 PE=1 SV=1;>sp|Q15459-2|SF3A1_HUMAN Isoform 2 of Splicing factor 3A subunit 1 OS=Homo sapiens GN=SF3A1	88.885	0.43584	0.3415	0.64168
Q9Y230;Q9Y230-2;M0R0Y3;X6R2L4;M0R0Z0;M0QXZ7;M0QXI6	RuvB-like 2	RUVBL2	>sp|Q9Y230|RUVB2_HUMAN RuvB-like 2 OS=Homo sapiens GN=RUVBL2 PE=1 SV=3;>sp|Q9Y230-2|RUVB2_HUMAN Isoform 2 of RuvB-like 2 OS=Homo sapiens GN=RUVBL2;>tr|M0R0Y3|M0R0Y3_HUMAN RuvB-like 2 OS=Homo sapiens GN=RUVBL2 PE=1 SV=1	51.156	0.43421	0.33442	0.74224
Q15428;K7EMT0	Splicing factor 3A subunit 2	SF3A2	>sp|Q15428|SF3A2_HUMAN Splicing factor 3A subunit 2 OS=Homo sapiens GN=SF3A2 PE=1 SV=2;>tr|K7EMT0|K7EMT0_HUMAN Splicing factor 3A subunit 2 (Fragment) OS=Homo sapiens GN=SF3A2 PE=1 SV=2	49.255	0.43421	0.38654	0.60423
Q09161;X6R941	Nuclear cap-binding protein subunit 1	NCBP1	>sp|Q09161|NCBP1_HUMAN Nuclear cap-binding protein subunit 1 OS=Homo sapiens GN=NCBP1 PE=1 SV=1	91.838	0.43396	0.34387	0.89235
Q86U42-2;Q86U42;Q92843-2;H0YJH9;B4DEH8;G3V4T2	Polyadenylate-binding protein 2	PABPN1	>sp|Q86U42-2|PABP2_HUMAN Isoform 2 of Polyadenylate-binding protein 2 OS=Homo sapiens GN=PABPN1;>sp|Q86U42|PABP2_HUMAN Polyadenylate-binding protein 2 OS=Homo sapiens GN=PABPN1 PE=1 SV=3;>sp|Q92843-2|B2CL2_HUMAN Isoform 3 of Bcl-2-like protein 2 OS=Homo sa	31.496	0.43341	0.319	0.68656
Q12906-7;Q12906;Q12906-4;Q12906-6;Q12906-5;Q12906-2;Q12906-3;K7EKJ9;K7EQR9;Q96SI9-2;Q96SI9;K7ERM6;K7ENK6;K7EM82;K7EJ09;K7ER69;K7EPG3;K7ELV3;K7EKY0	Interleukin enhancer-binding factor 3	ILF3	>sp|Q12906-7|ILF3_HUMAN Isoform 7 of Interleukin enhancer-binding factor 3 OS=Homo sapiens GN=ILF3;>sp|Q12906|ILF3_HUMAN Interleukin enhancer-binding factor 3 OS=Homo sapiens GN=ILF3 PE=1 SV=3;>sp|Q12906-4|ILF3_HUMAN Isoform 4 of Interleukin enhancer-bindi	95.807	0.43093	0.27859	0.55441
Q5SSJ5;Q5SSJ5-3;Q5SSJ5-2;X6RGJ2;B0QZK4;Q5SWC8;B0QZK9;B0QZK8;Q5SSJ5-5	Heterochromatin protein 1-binding protein 3	HP1BP3	>sp|Q5SSJ5|HP1B3_HUMAN Heterochromatin protein 1-binding protein 3 OS=Homo sapiens GN=HP1BP3 PE=1 SV=1;>sp|Q5SSJ5-3|HP1B3_HUMAN Isoform 3 of Heterochromatin protein 1-binding protein 3 OS=Homo sapiens GN=HP1BP3;>sp|Q5SSJ5-2|HP1B3_HUMAN Isoform 2 of Heteroc	61.206	0.42775	0.31677	0.68642
O00567;H0YDU4;H0Y653;Q5JXT2	Nucleolar protein 56	NOP56	>sp|O00567|NOP56_HUMAN Nucleolar protein 56 OS=Homo sapiens GN=NOP56 PE=1 SV=4	66.049	0.42672	0.29272	0.59142
Q9NR30;Q9NR30-2	Nucleolar RNA helicase 2	DDX21	>sp|Q9NR30|DDX21_HUMAN Nucleolar RNA helicase 2 OS=Homo sapiens GN=DDX21 PE=1 SV=5;>sp|Q9NR30-2|DDX21_HUMAN Isoform 2 of Nucleolar RNA helicase 2 OS=Homo sapiens GN=DDX21	87.343	0.42665	0.37996	0.76149
Q9H307;Q9H307-2;G3V5F0;G3V579	Pinin	PNN	>sp|Q9H307|PININ_HUMAN Pinin OS=Homo sapiens GN=PNN PE=1 SV=4;>sp|Q9H307-2|PININ_HUMAN Isoform 2 of Pinin OS=Homo sapiens GN=PNN	81.613	0.42436	0.36138	0.80175
Q8WVM7-2;Q8WVM7;Q68DW7;C9J3T3;H7C595	Cohesin subunit SA-1	STAG1;DKFZp781D1416	>sp|Q8WVM7-2|STAG1_HUMAN Isoform 2 of Cohesin subunit SA-1 OS=Homo sapiens GN=STAG1;>sp|Q8WVM7|STAG1_HUMAN Cohesin subunit SA-1 OS=Homo sapiens GN=STAG1 PE=1 SV=3;>tr|Q68DW7|Q68DW7_HUMAN Cohesin subunit SA-1 OS=Homo sapiens GN=DKFZp781D1416 PE=1 SV=1	140.09	0.42414	0.31442	0.75941
Q9H0D6;Q9H0D6-2	5-3 exoribonuclease 2	XRN2	>sp|Q9H0D6|XRN2_HUMAN 5-3 exoribonuclease 2 OS=Homo sapiens GN=XRN2 PE=1 SV=1;>sp|Q9H0D6-2|XRN2_HUMAN Isoform 2 of 5-3 exoribonuclease 2 OS=Homo sapiens GN=XRN2	108.58	0.42174	0.27445	0.67564
C9J2Y9;P30876;C9J4M6	DNA-directed RNA polymerase;DNA-directed RNA polymerase II subunit RPB2	POLR2B	>tr|C9J2Y9|C9J2Y9_HUMAN DNA-directed RNA polymerase OS=Homo sapiens GN=POLR2B PE=1 SV=2;>sp|P30876|RPB2_HUMAN DNA-directed RNA polymerase II subunit RPB2 OS=Homo sapiens GN=POLR2B PE=1 SV=1;>tr|C9J4M6|C9J4M6_HUMAN DNA-directed RNA polymerase OS=Homo sapien	133.06	0.4203	0.27717	0.62944
Q9H0S4-2;Q9H0S4;F5H1N9	Probable ATP-dependent RNA helicase DDX47	DDX47	>sp|Q9H0S4-2|DDX47_HUMAN Isoform 2 of Probable ATP-dependent RNA helicase DDX47 OS=Homo sapiens GN=DDX47;>sp|Q9H0S4|DDX47_HUMAN Probable ATP-dependent RNA helicase DDX47 OS=Homo sapiens GN=DDX47 PE=1 SV=1	45.169	0.41349	0.22027	0.68803
O76021;J3QSV6;I3L3U9;I3L3C4;O76021-2;I3L234;J3KPU7;I3L2F2;I3L4T8;I3L1Y4;I3L1A3	Ribosomal L1 domain-containing protein 1	RSL1D1	>sp|O76021|RL1D1_HUMAN Ribosomal L1 domain-containing protein 1 OS=Homo sapiens GN=RSL1D1 PE=1 SV=3;>tr|J3QSV6|J3QSV6_HUMAN Ribosomal L1 domain-containing protein 1 (Fragment) OS=Homo sapiens GN=RSL1D1 PE=1 SV=1;>tr|I3L3U9|I3L3U9_HUMAN Ribosomal L1 domain-	54.972	0.41291	0.27503	0.59237
J9JID7;Q03252	Lamin-B2	LMNB2	>tr|J9JID7|J9JID7_HUMAN Lamin B2, isoform CRA_a OS=Homo sapiens GN=LMNB2 PE=1 SV=1;>sp|Q03252|LMNB2_HUMAN Lamin-B2 OS=Homo sapiens GN=LMNB2 PE=1 SV=3	69.948	0.41274	0.29955	0.6498
O95453-2;O95453-3;O95453;O95453-4;H3BRK1;F5H1Z4	Poly(A)-specific ribonuclease PARN	PARN	>sp|O95453-2|PARN_HUMAN Isoform 2 of Poly(A)-specific ribonuclease PARN OS=Homo sapiens GN=PARN;>sp|O95453-3|PARN_HUMAN Isoform 3 of Poly(A)-specific ribonuclease PARN OS=Homo sapiens GN=PARN;>sp|O95453|PARN_HUMAN Poly(A)-specific ribonuclease PARN OS=Homo	66.574	0.41206	0.29463	0.60789
Q9UQE7	Structural maintenance of chromosomes protein 3	SMC3	>sp|Q9UQE7|SMC3_HUMAN Structural maintenance of chromosomes protein 3 OS=Homo sapiens GN=SMC3 PE=1 SV=2	141.54	0.41024	0.28069	0.71854
F5GWX5;A0A0C4DGG9;Q14839;Q14839-2;K7EMY3;Q8TDI0;Q12873-2;Q12873;Q12873-3;F2Z2R5;F5H6N4	Chromodomain-helicase-DNA-binding protein 4	CHD4	>tr|F5GWX5|F5GWX5_HUMAN Chromodomain-helicase-DNA-binding protein 4 OS=Homo sapiens GN=CHD4 PE=1 SV=1;>tr|A0A0C4DGG9|A0A0C4DGG9_HUMAN Chromodomain-helicase-DNA-binding protein 4 OS=Homo sapiens GN=CHD4 PE=1 SV=1;>sp|Q14839|CHD4_HUMAN Chromodomain-helicase-	217.1	0.40907	0.24616	0.60876
Q76FK4-4;Q76FK4;F8WE42;F5H101;Q76FK4-2;F5GWN9;F5H532;F5H0I5;F5H8B8;A0A0A0MSJ1;F5GXV1;F5H7D5;F5H797;F5H692;REV__Q86XL3-3;REV__Q86XL3;Q8NAA4-3;Q8NAA4-2;Q8NAA4	Nucleolar protein 8	NOL8	>sp|Q76FK4-4|NOL8_HUMAN Isoform 4 of Nucleolar protein 8 OS=Homo sapiens GN=NOL8;>sp|Q76FK4|NOL8_HUMAN Nucleolar protein 8 OS=Homo sapiens GN=NOL8 PE=1 SV=1;>tr|F8WE42|F8WE42_HUMAN Nucleolar protein 8 (Fragment) OS=Homo sapiens GN=NOL8 PE=1 SV=5;>tr|F5H101	127.34	0.40894	0.26556	0.63396
Q5BKZ1;A0A0A0MRN4;Q5BKZ1-3;Q5BKZ1-2;E2QRN4	DBIRD complex subunit ZNF326	ZNF326	>sp|Q5BKZ1|ZN326_HUMAN DBIRD complex subunit ZNF326 OS=Homo sapiens GN=ZNF326 PE=1 SV=2	65.653	0.40569	0.28482	0.66846
B4DY09;Q12905;X6R6Z1;A0A0A0MRL0	Interleukin enhancer-binding factor 2	ILF2	>tr|B4DY09|B4DY09_HUMAN Interleukin enhancer-binding factor 2 OS=Homo sapiens GN=ILF2 PE=1 SV=1;>sp|Q12905|ILF2_HUMAN Interleukin enhancer-binding factor 2 OS=Homo sapiens GN=ILF2 PE=1 SV=2	38.91	0.40507	0.30944	0.51352
A8MXP9;P43243;D6REM6;D6R991;H0Y8T4;B3KM87;P43243-2;D6R8Z5;Q68E03;D6RB45;D6R9F3;D6RAM9;D6RAY2;D6RBS2;D6RCM3;D6REK4;D6RBI2;D6RBK5;D6RE02;D6RIA2	Matrin-3	MATR3	>tr|A8MXP9|A8MXP9_HUMAN Matrin-3 OS=Homo sapiens GN=MATR3 PE=1 SV=1;>sp|P43243|MATR3_HUMAN Matrin-3 OS=Homo sapiens GN=MATR3 PE=1 SV=2;>tr|D6REM6|D6REM6_HUMAN Matrin-3 OS=Homo sapiens GN=MATR3 PE=1 SV=1;>tr|D6R991|D6R991_HUMAN Matrin-3 (Fragment) OS=Homo s	99.966	0.40457	0.26398	0.58136
O60832;O60832-2;C9IYT0;H7C0M1;H7C2Q9;H7BZF2;H7C2Q2	H/ACA ribonucleoprotein complex subunit 4	DKC1	>sp|O60832|DKC1_HUMAN H/ACA ribonucleoprotein complex subunit 4 OS=Homo sapiens GN=DKC1 PE=1 SV=3;>sp|O60832-2|DKC1_HUMAN Isoform 3 of H/ACA ribonucleoprotein complex subunit 4 OS=Homo sapiens GN=DKC1;>tr|C9IYT0|C9IYT0_HUMAN H/ACA ribonucleoprotein complex	57.673	0.40347	0.25595	0.53471
Q9NW13;Q9NW13-2;H7C5G8;C9JAA9;C9JE21	RNA-binding protein 28	RBM28	>sp|Q9NW13|RBM28_HUMAN RNA-binding protein 28 OS=Homo sapiens GN=RBM28 PE=1 SV=3;>sp|Q9NW13-2|RBM28_HUMAN Isoform 2 of RNA-binding protein 28 OS=Homo sapiens GN=RBM28	85.737	0.40292	0.26724	0.61833
Q5T0W9	Protein FAM83B	FAM83B	>sp|Q5T0W9|FA83B_HUMAN Protein FAM83B OS=Homo sapiens GN=FAM83B PE=1 SV=1	114.8	0.40048	0.53706	1.2653
O43390;O43390-2;O43390-4;O43390-3;B4DT28	Heterogeneous nuclear ribonucleoprotein R	HNRNPR	>sp|O43390|HNRPR_HUMAN Heterogeneous nuclear ribonucleoprotein R OS=Homo sapiens GN=HNRNPR PE=1 SV=1;>sp|O43390-2|HNRPR_HUMAN Isoform 2 of Heterogeneous nuclear ribonucleoprotein R OS=Homo sapiens GN=HNRNPR;>sp|O43390-4|HNRPR_HUMAN Isoform 4 of Heterogeneo	70.942	0.40006	0.25645	0.50741
O60216;E5RI01;E5RFZ5;E5RG18;E5RJW1;E5RJK5;E5RFV8;E5RIN7;Q9H4I0;Q9H4I0-2	Double-strand-break repair protein rad21 homolog	RAD21	>sp|O60216|RAD21_HUMAN Double-strand-break repair protein rad21 homolog OS=Homo sapiens GN=RAD21 PE=1 SV=2	71.689	0.39974	0.20316	0.58352
Q6PL18;A0A0B4J211;Q6PL18-2	ATPase family AAA domain-containing protein 2	ATAD2	>sp|Q6PL18|ATAD2_HUMAN ATPase family AAA domain-containing protein 2 OS=Homo sapiens GN=ATAD2 PE=1 SV=1;>tr|A0A0B4J211|A0A0B4J211_HUMAN ATPase family AAA domain-containing protein 2 OS=Homo sapiens GN=ATAD2 PE=1 SV=1	158.55	0.39937	0.27771	0.7463
Q9Y2R4;A0A087X1P7;A0A087WTD6;A0A087X069;A0A087X121	Probable ATP-dependent RNA helicase DDX52	DDX52	>sp|Q9Y2R4|DDX52_HUMAN Probable ATP-dependent RNA helicase DDX52 OS=Homo sapiens GN=DDX52 PE=1 SV=3	67.497	0.39659	0.35233	0.59429
Q8IXT5;B9ZVT1;E5RJW8;E5RHG1;E5RJ83;E5RJV8	RNA-binding protein 12B	RBM12B	>sp|Q8IXT5|RB12B_HUMAN RNA-binding protein 12B OS=Homo sapiens GN=RBM12B PE=1 SV=2;>tr|B9ZVT1|B9ZVT1_HUMAN RNA-binding protein 12B OS=Homo sapiens GN=RBM12B PE=1 SV=2	118.1	0.39514	0.18285	0.54928
D6RIY6;Q06265-3;Q06265-4;Q06265;Q06265-2;H0Y9L5;D6R905	Exosome complex component RRP45	EXOSC9	>tr|D6RIY6|D6RIY6_HUMAN Exosome complex component RRP45 OS=Homo sapiens GN=EXOSC9 PE=1 SV=1;>sp|Q06265-3|EXOS9_HUMAN Isoform 3 of Exosome complex component RRP45 OS=Homo sapiens GN=EXOSC9;>sp|Q06265-4|EXOS9_HUMAN Isoform 4 of Exosome complex component RRP4	46.977	0.39303	0.25824	0.75294
O15213;H0Y6G3	WD repeat-containing protein 46	WDR46	>sp|O15213|WDR46_HUMAN WD repeat-containing protein 46 OS=Homo sapiens GN=WDR46 PE=1 SV=3	68.07	0.38921	0.34333	0.64401
Q6YHK3;Q6YHK3-2;Q6YHK3-4;Q6YHK3-3	CD109 antigen	CD109	>sp|Q6YHK3|CD109_HUMAN CD109 antigen OS=Homo sapiens GN=CD109 PE=1 SV=2;>sp|Q6YHK3-2|CD109_HUMAN Isoform 2 of CD109 antigen OS=Homo sapiens GN=CD109;>sp|Q6YHK3-4|CD109_HUMAN Isoform 4 of CD109 antigen OS=Homo sapiens GN=CD109;>sp|Q6YHK3-3|CD109_HUMAN Isofo	161.69	0.38758	0.30327	0.92835
A0A0B4J1Z1;C9JAB2;Q16629-3;Q16629-2;Q16629-4;Q16629;F8WEA1	Serine/arginine-rich splicing factor 7	SRSF7	>tr|A0A0B4J1Z1|A0A0B4J1Z1_HUMAN Serine/arginine-rich-splicing factor 7 OS=Homo sapiens GN=SRSF7 PE=1 SV=1;>tr|C9JAB2|C9JAB2_HUMAN Serine/arginine-rich-splicing factor 7 OS=Homo sapiens GN=SRSF7 PE=1 SV=1;>sp|Q16629-3|SRSF7_HUMAN Isoform 3 of Serine/arginin	15.763	0.38653	0.23059	0.53576
Q14974;J3QR48;J3KTM9;Q14974-2	Importin subunit beta-1	KPNB1	>sp|Q14974|IMB1_HUMAN Importin subunit beta-1 OS=Homo sapiens GN=KPNB1 PE=1 SV=2;>tr|J3QR48|J3QR48_HUMAN Importin subunit beta-1 (Fragment) OS=Homo sapiens GN=KPNB1 PE=1 SV=5	97.169	0.38487	0.22064	0.5359
Q9UNX4;Q6PDA5	WD repeat-containing protein 3	WDR3	>sp|Q9UNX4|WDR3_HUMAN WD repeat-containing protein 3 OS=Homo sapiens GN=WDR3 PE=1 SV=1	106.1	0.38475	0.27187	0.58616
Q7KZ85;Q7KZ85-2;Q7KZ85-3	Transcription elongation factor SPT6	SUPT6H	>sp|Q7KZ85|SPT6H_HUMAN Transcription elongation factor SPT6 OS=Homo sapiens GN=SUPT6H PE=1 SV=2	199.07	0.38384	0.24462	0.75008
A6NEM2;P51610-2;P51610;P51610-4;P51610-3	Host cell factor 1;HCF N-terminal chain 1;HCF N-terminal chain 2;HCF N-terminal chain 3;HCF N-terminal chain 4;HCF N-terminal chain 5;HCF N-terminal chain 6;HCF C-terminal chain 1;HCF C-terminal chain 2;HCF C-terminal chain 3;HCF C-terminal chain 4;HCF C-terminal chain 5;HCF C-terminal chain 6	HCFC1	>tr|A6NEM2|A6NEM2_HUMAN Host cell factor 1 OS=Homo sapiens GN=HCFC1 PE=1 SV=2;>sp|P51610-2|HCFC1_HUMAN Isoform 2 of Host cell factor 1 OS=Homo sapiens GN=HCFC1;>sp|P51610|HCFC1_HUMAN Host cell factor 1 OS=Homo sapiens GN=HCFC1 PE=1 SV=2;>sp|P51610-4|HCFC1_	213.47	0.38253	0.31796	0.87844
Q5UIP0-2;Q5UIP0;H7C2B5;H7BZN3	Telomere-associated protein RIF1	RIF1	>sp|Q5UIP0-2|RIF1_HUMAN Isoform 2 of Telomere-associated protein RIF1 OS=Homo sapiens GN=RIF1;>sp|Q5UIP0|RIF1_HUMAN Telomere-associated protein RIF1 OS=Homo sapiens GN=RIF1 PE=1 SV=2	271.69	0.38215	0.71732	2.0386
Q14690;S4R3Q4	Protein RRP5 homolog	PDCD11	>sp|Q14690|RRP5_HUMAN Protein RRP5 homolog OS=Homo sapiens GN=PDCD11 PE=1 SV=3	208.7	0.37973	0.27336	0.69063
H3BV80;H3BMS0;H3BMM9;H3BTC0;Q15287-3;Q15287-2;Q15287;H3BPG5	RNA-binding protein with serine-rich domain 1	RNPS1	>tr|H3BV80|H3BV80_HUMAN RNA-binding protein with serine-rich domain 1 OS=Homo sapiens GN=RNPS1 PE=1 SV=2;>tr|H3BMS0|H3BMS0_HUMAN RNA-binding protein with serine-rich domain 1 OS=Homo sapiens GN=RNPS1 PE=1 SV=1;>tr|H3BMM9|H3BMM9_HUMAN RNA-binding protein wi	24.561	0.37925	0.2872	0.71753
Q8IWA0;F8WE20;F8WC81	WD repeat-containing protein 75	WDR75	>sp|Q8IWA0|WDR75_HUMAN WD repeat-containing protein 75 OS=Homo sapiens GN=WDR75 PE=1 SV=1	94.498	0.37916	0.25348	0.60597
A0A0A0MRM8;Q9UM54-5;Q9UM54-2;Q9UM54-6;E7EW20;Q9UM54-4;Q9UM54-1;Q9UM54;A0A0D9SGC1;Q5JVM0	Unconventional myosin-VI	MYO6	>tr|A0A0A0MRM8|A0A0A0MRM8_HUMAN Unconventional myosin-VI OS=Homo sapiens GN=MYO6 PE=1 SV=1;>sp|Q9UM54-5|MYO6_HUMAN Isoform 5 of Unconventional myosin-VI OS=Homo sapiens GN=MYO6;>sp|Q9UM54-2|MYO6_HUMAN Isoform 2 of Unconventional myosin-VI OS=Homo sapiens G	145.01	0.37747	0.30753	0.77148
A0A087WV73;P46087;P46087-4;P46087-2;P46087-3;F5H5X6;F5GWB7;F5H709;F5GYR3;F5H359;F5H8G6	Probable 28S rRNA (cytosine(4447)-C(5))-methyltransferase	NOP2	>tr|A0A087WV73|A0A087WV73_HUMAN Probable 28S rRNA (cytosine(4447)-C(5))-methyltransferase OS=Homo sapiens GN=NOP2 PE=1 SV=1;>sp|P46087|NOP2_HUMAN Probable 28S rRNA (cytosine(4447)-C(5))-methyltransferase OS=Homo sapiens GN=NOP2 PE=1 SV=2;>sp|P46087-4|NOP2_	94.095	0.37468	0.27435	0.69052
Q9H583;Q5T3Q7;Q6P664	HEAT repeat-containing protein 1;HEAT repeat-containing protein 1, N-terminally processed	HEATR1	>sp|Q9H583|HEAT1_HUMAN HEAT repeat-containing protein 1 OS=Homo sapiens GN=HEATR1 PE=1 SV=3;>tr|Q5T3Q7|Q5T3Q7_HUMAN HEAT repeat-containing protein 1 OS=Homo sapiens GN=HEATR1 PE=1 SV=1	242.37	0.37396	0.27869	0.71536
P40939;H0YFD6;P40939-2	Trifunctional enzyme subunit alpha, mitochondrial;Long-chain enoyl-CoA hydratase;Long chain 3-hydroxyacyl-CoA dehydrogenase	HADHA	>sp|P40939|ECHA_HUMAN Trifunctional enzyme subunit alpha, mitochondrial OS=Homo sapiens GN=HADHA PE=1 SV=2	82.999	0.37291	0.41779	1.0735
Q8WYP5;Q8WYP5-3;Q8WYP5-2;H7C4S1	Protein ELYS	AHCTF1	>sp|Q8WYP5|ELYS_HUMAN Protein ELYS OS=Homo sapiens GN=AHCTF1 PE=1 SV=3;>sp|Q8WYP5-3|ELYS_HUMAN Isoform 3 of Protein ELYS OS=Homo sapiens GN=AHCTF1;>sp|Q8WYP5-2|ELYS_HUMAN Isoform 2 of Protein ELYS OS=Homo sapiens GN=AHCTF1	252.5	0.37187	0.19022	0.54335
O43818	U3 small nucleolar RNA-interacting protein 2	RRP9	>sp|O43818|U3IP2_HUMAN U3 small nucleolar RNA-interacting protein 2 OS=Homo sapiens GN=RRP9 PE=1 SV=1	51.84	0.37092	0.25386	0.60429
Q9NX58	Cell growth-regulating nucleolar protein	LYAR	>sp|Q9NX58|LYAR_HUMAN Cell growth-regulating nucleolar protein OS=Homo sapiens GN=LYAR PE=1 SV=2	43.614	0.36896	0.2639	0.51234
E9PDF6;O43795-2;O43795;H7C2Y7;E7EQD9;C9JYW1;Q9UBC5;C9K0I9;C9JUP5;G3V342	Unconventional myosin-Ib	MYO1B	>tr|E9PDF6|E9PDF6_HUMAN Unconventional myosin-Ib OS=Homo sapiens GN=MYO1B PE=1 SV=1;>sp|O43795-2|MYO1B_HUMAN Isoform 2 of Unconventional myosin-Ib OS=Homo sapiens GN=MYO1B;>sp|O43795|MYO1B_HUMAN Unconventional myosin-Ib OS=Homo sapiens GN=MYO1B PE=1 SV=3	128.48	0.36754	0.14172	0.39532
Q13263-2;Q13263;M0R3C0;M0R0K9	Transcription intermediary factor 1-beta	TRIM28	>sp|Q13263-2|TIF1B_HUMAN Isoform 2 of Transcription intermediary factor 1-beta OS=Homo sapiens GN=TRIM28;>sp|Q13263|TIF1B_HUMAN Transcription intermediary factor 1-beta OS=Homo sapiens GN=TRIM28 PE=1 SV=5	79.473	0.36518	0.2622	0.72259
A0A0A0MRW6;Q9H6R4-2;Q9H6R4-4;Q9H6R4;Q9H6R4-3	Nucleolar protein 6	NOL6	>tr|A0A0A0MRW6|A0A0A0MRW6_HUMAN Nucleolar protein 6 OS=Homo sapiens GN=NOL6 PE=1 SV=1;>sp|Q9H6R4-2|NOL6_HUMAN Isoform 2 of Nucleolar protein 6 OS=Homo sapiens GN=NOL6;>sp|Q9H6R4-4|NOL6_HUMAN Isoform 4 of Nucleolar protein 6 OS=Homo sapiens GN=NOL6;>sp|Q9H6	112.16	0.36458	0.26177	0.72034
J3QK89;Q8IWX8	Calcium homeostasis endoplasmic reticulum protein	CHERP	>tr|J3QK89|J3QK89_HUMAN Calcium homeostasis endoplasmic reticulum protein OS=Homo sapiens GN=CHERP PE=1 SV=1;>sp|Q8IWX8|CHERP_HUMAN Calcium homeostasis endoplasmic reticulum protein OS=Homo sapiens GN=CHERP PE=1 SV=3	104.93	0.36411	0.48019	1.3519
P15924;P15924-3;P15924-2	Desmoplakin	DSP	>sp|P15924|DESP_HUMAN Desmoplakin OS=Homo sapiens GN=DSP PE=1 SV=3;>sp|P15924-3|DESP_HUMAN Isoform DSPIa of Desmoplakin OS=Homo sapiens GN=DSP;>sp|P15924-2|DESP_HUMAN Isoform DPII of Desmoplakin OS=Homo sapiens GN=DSP	331.77	0.36231	0.14155	0.29856
H7BXY3;Q7L2E3-3;Q7L2E3;Q7L2E3-2	Putative ATP-dependent RNA helicase DHX30	DHX30	>tr|H7BXY3|H7BXY3_HUMAN Putative ATP-dependent RNA helicase DHX30 OS=Homo sapiens GN=DHX30 PE=1 SV=1;>sp|Q7L2E3-3|DHX30_HUMAN Isoform 3 of Putative ATP-dependent RNA helicase DHX30 OS=Homo sapiens GN=DHX30;>sp|Q7L2E3|DHX30_HUMAN Putative ATP-dependent RNA	130.55	0.36128	0.34596	0.97518
Q9H0H5;F8VRD2;F8VWX0;F8W0L1;F8VZ66;F8VV47;F8VWY4;F8VVE5;F8VUW9;F8VV39;F8VS54;F8VVY0;F8VXH1;F8VYH6;F8VQZ5;F8VV37;F8W1E5;H0YIK5;F8VQF5;F8VZ41;F8W1T4	Rac GTPase-activating protein 1	RACGAP1	>sp|Q9H0H5|RGAP1_HUMAN Rac GTPase-activating protein 1 OS=Homo sapiens GN=RACGAP1 PE=1 SV=1;>tr|F8VRD2|F8VRD2_HUMAN Rac GTPase-activating protein 1 (Fragment) OS=Homo sapiens GN=RACGAP1 PE=1 SV=5	71.026	0.35831	0.73103	1.8237
Q9NY61;A0A087WWS8;A0A087WTH8	Protein AATF	AATF	>sp|Q9NY61|AATF_HUMAN Protein AATF OS=Homo sapiens GN=AATF PE=1 SV=1	63.132	0.35751	0.26088	0.71331
A0A0B4J2E5;Q15269;C9J544;A0A096LPI6	Periodic tryptophan protein 2 homolog	PWP2	>tr|A0A0B4J2E5|A0A0B4J2E5_HUMAN Uncharacterized protein OS=Homo sapiens PE=1 SV=1;>sp|Q15269|PWP2_HUMAN Periodic tryptophan protein 2 homolog OS=Homo sapiens GN=PWP2 PE=1 SV=2	102.45	0.35673	0.30874	0.67346
Q9BVJ6-3;Q9BVJ6;Q9BVJ6-2;X6RJY0;Q5TAP6	U3 small nucleolar RNA-associated protein 14 homolog A	UTP14A	>sp|Q9BVJ6-3|UT14A_HUMAN Isoform 3 of U3 small nucleolar RNA-associated protein 14 homolog A OS=Homo sapiens GN=UTP14A;>sp|Q9BVJ6|UT14A_HUMAN U3 small nucleolar RNA-associated protein 14 homolog A OS=Homo sapiens GN=UTP14A PE=1 SV=1;>sp|Q9BVJ6-2|UT14A_HUMA	82.004	0.35383	0.28498	0.64557
Q9Y265;Q9Y265-2;E7ETR0;H7C4G5;J3QLR1;H7C4I3	RuvB-like 1	RUVBL1	>sp|Q9Y265|RUVB1_HUMAN RuvB-like 1 OS=Homo sapiens GN=RUVBL1 PE=1 SV=1;>sp|Q9Y265-2|RUVB1_HUMAN Isoform 2 of RuvB-like 1 OS=Homo sapiens GN=RUVBL1;>tr|E7ETR0|E7ETR0_HUMAN RuvB-like 1 OS=Homo sapiens GN=RUVBL1 PE=1 SV=1	50.227	0.35301	0.31439	0.87873
Q7Z3K3-5;Q7Z3K3-7;Q7Z3K3-2;Q7Z3K3-3;Q7Z3K3-6;Q7Z3K3;M0R2X2;H0YCT3;Q7Z3K3-4	Pogo transposable element with ZNF domain	POGZ	>sp|Q7Z3K3-5|POGZ_HUMAN Isoform 5 of Pogo transposable element with ZNF domain OS=Homo sapiens GN=POGZ;>sp|Q7Z3K3-7|POGZ_HUMAN Isoform 7 of Pogo transposable element with ZNF domain OS=Homo sapiens GN=POGZ;>sp|Q7Z3K3-2|POGZ_HUMAN Isoform 2 of Pogo transpos	145.29	0.348	0.24365	0.46616
Q9BSC4;Q9BSC4-4;Q9BSC4-2;H7C1Z3;Q9BSC4-3	Nucleolar protein 10	NOL10	>sp|Q9BSC4|NOL10_HUMAN Nucleolar protein 10 OS=Homo sapiens GN=NOL10 PE=1 SV=1;>sp|Q9BSC4-4|NOL10_HUMAN Isoform 4 of Nucleolar protein 10 OS=Homo sapiens GN=NOL10;>sp|Q9BSC4-2|NOL10_HUMAN Isoform 2 of Nucleolar protein 10 OS=Homo sapiens GN=NOL10	80.301	0.34793	0.24977	0.61308
H3BP71;O75150-3;O75150-4;O75150;H3BS50	E3 ubiquitin-protein ligase BRE1B	RNF40	>tr|H3BP71|H3BP71_HUMAN E3 ubiquitin-protein ligase BRE1B OS=Homo sapiens GN=RNF40 PE=1 SV=2;>sp|O75150-3|BRE1B_HUMAN Isoform 3 of E3 ubiquitin-protein ligase BRE1B OS=Homo sapiens GN=RNF40;>sp|O75150-4|BRE1B_HUMAN Isoform 4 of E3 ubiquitin-protein ligase	109.05	0.34741	0.19951	0.58947
O60287	Nucleolar pre-ribosomal-associated protein 1	URB1	>sp|O60287|NPA1P_HUMAN Nucleolar pre-ribosomal-associated protein 1 OS=Homo sapiens GN=URB1 PE=1 SV=4	254.39	0.34729	0.23583	0.75263
A0A087X1N2;Q03701;C9J9W7	CCAAT/enhancer-binding protein zeta	CEBPZ	>tr|A0A087X1N2|A0A087X1N2_HUMAN CCAAT/enhancer-binding protein zeta OS=Homo sapiens GN=CEBPZ PE=1 SV=1;>sp|Q03701|CEBPZ_HUMAN CCAAT/enhancer-binding protein zeta OS=Homo sapiens GN=CEBPZ PE=1 SV=3	114.16	0.34725	0.22274	0.66769
P55265;P55265-4;P55265-5;H0YCK3;P55265-3;P55265-2	Double-stranded RNA-specific adenosine deaminase	ADAR	>sp|P55265|DSRAD_HUMAN Double-stranded RNA-specific adenosine deaminase OS=Homo sapiens GN=ADAR PE=1 SV=4;>sp|P55265-4|DSRAD_HUMAN Isoform 4 of Double-stranded RNA-specific adenosine deaminase OS=Homo sapiens GN=ADAR;>sp|P55265-5|DSRAD_HUMAN Isoform 5 of D	136.06	0.34631	0.30345	0.64118
Q9H0A0;Q9H0A0-2;A0A087WV29;E9PMU0;E9PJN6	N-acetyltransferase 10	NAT10	>sp|Q9H0A0|NAT10_HUMAN N-acetyltransferase 10 OS=Homo sapiens GN=NAT10 PE=1 SV=2;>sp|Q9H0A0-2|NAT10_HUMAN Isoform 2 of N-acetyltransferase 10 OS=Homo sapiens GN=NAT10;>tr|A0A087WV29|A0A087WV29_HUMAN N-acetyltransferase 10 OS=Homo sapiens GN=NAT10 PE=1 SV=1	115.73	0.34622	0.25277	0.69
Q15029-2;Q15029-3;Q15029;K7EP67;K7EJ74	116 kDa U5 small nuclear ribonucleoprotein component	EFTUD2	>sp|Q15029-2|U5S1_HUMAN Isoform 2 of 116 kDa U5 small nuclear ribonucleoprotein component OS=Homo sapiens GN=EFTUD2;>sp|Q15029-3|U5S1_HUMAN Isoform 3 of 116 kDa U5 small nuclear ribonucleoprotein component OS=Homo sapiens GN=EFTUD2;>sp|Q15029|U5S1_HUMAN 11	105.38	0.34208	0.29345	0.90567
O94906-2;O94906	Pre-mRNA-processing factor 6	PRPF6	>sp|O94906-2|PRP6_HUMAN Isoform 2 of Pre-mRNA-processing factor 6 OS=Homo sapiens GN=PRPF6;>sp|O94906|PRP6_HUMAN Pre-mRNA-processing factor 6 OS=Homo sapiens GN=PRPF6 PE=1 SV=1	102.43	0.34152	0.30084	0.76294
Q9UJJ2;Q8ND82;H0YLA6;H0YL38;Q6N043-4;Q6N043-3;Q6N043-2;Q6N043	Zinc finger protein 280C	ZNF280C	>tr|Q9UJJ2|Q9UJJ2_HUMAN Zinc finger protein 280C (Fragment) OS=Homo sapiens GN=ZNF280C PE=1 SV=1;>sp|Q8ND82|Z280C_HUMAN Zinc finger protein 280C OS=Homo sapiens GN=ZNF280C PE=1 SV=1	68.835	0.34142	0.21785	0.6258
Q13595;Q13595-4;Q13595-3;Q13595-2;F8WEH2	Transformer-2 protein homolog alpha	TRA2A	>sp|Q13595|TRA2A_HUMAN Transformer-2 protein homolog alpha OS=Homo sapiens GN=TRA2A PE=1 SV=1;>sp|Q13595-4|TRA2A_HUMAN Isoform 4 of Transformer-2 protein homolog alpha OS=Homo sapiens GN=TRA2A;>sp|Q13595-3|TRA2A_HUMAN Isoform 3 of Transformer-2 protein hom	32.688	0.341	0.21822	0.5906
O75691	Small subunit processome component 20 homolog	UTP20	>sp|O75691|UTP20_HUMAN Small subunit processome component 20 homolog OS=Homo sapiens GN=UTP20 PE=1 SV=3	318.38	0.34049	0.27784	0.82185
P84103-2;P84103;A0A087X2D0	Serine/arginine-rich splicing factor 3	SRSF3	>sp|P84103-2|SRSF3_HUMAN Isoform 2 of Serine/arginine-rich splicing factor 3 OS=Homo sapiens GN=SRSF3;>sp|P84103|SRSF3_HUMAN Serine/arginine-rich splicing factor 3 OS=Homo sapiens GN=SRSF3 PE=1 SV=1;>tr|A0A087X2D0|A0A087X2D0_HUMAN Serine/arginine-rich-spli	14.203	0.33797	0.16874	0.66653
Q14978-3;Q14978;Q14978-2;A0A0A0MRM9;S4R349;S4R341;S4R3C2;S4R402	Nucleolar and coiled-body phosphoprotein 1	NOLC1	>sp|Q14978-3|NOLC1_HUMAN Isoform 3 of Nucleolar and coiled-body phosphoprotein 1 OS=Homo sapiens GN=NOLC1;>sp|Q14978|NOLC1_HUMAN Nucleolar and coiled-body phosphoprotein 1 OS=Homo sapiens GN=NOLC1 PE=1 SV=2;>sp|Q14978-2|NOLC1_HUMAN Isoform Beta of Nucleola	73.744	0.33795	0.19562	0.5979
Q969X6;H3BSH7;Q969X6-3;Q969X6-2;H3BPD7;H3BRM8;I3L4T9;J3KSE6;J3KTR0;J3KSI1	Cirhin	CIRH1A	>sp|Q969X6|CIR1A_HUMAN Cirhin OS=Homo sapiens GN=CIRH1A PE=1 SV=1;>tr|H3BSH7|H3BSH7_HUMAN Cirhin (Fragment) OS=Homo sapiens GN=CIRH1A PE=1 SV=1;>sp|Q969X6-3|CIR1A_HUMAN Isoform 3 of Cirhin OS=Homo sapiens GN=CIRH1A;>sp|Q969X6-2|CIR1A_HUMAN Isoform 2 of Cir	76.889	0.33664	0.39886	0.81109
Q9UKF6;G5E9W3;C9JZH6	Cleavage and polyadenylation specificity factor subunit 3	CPSF3	>sp|Q9UKF6|CPSF3_HUMAN Cleavage and polyadenylation specificity factor subunit 3 OS=Homo sapiens GN=CPSF3 PE=1 SV=1;>tr|G5E9W3|G5E9W3_HUMAN Cleavage and polyadenylation specific factor 3, 73kDa, isoform CRA_b OS=Homo sapiens GN=CPSF3 PE=1 SV=1	77.485	0.33563	0.1933	0.63275
F8VXG7;Q99590-2;Q99590;A0A087WTB7;A0A0A0MTP7	Protein SCAF11	SCAF11	>tr|F8VXG7|F8VXG7_HUMAN Protein SCAF11 OS=Homo sapiens GN=SCAF11 PE=1 SV=1;>sp|Q99590-2|SCAFB_HUMAN Isoform 2 of Protein SCAF11 OS=Homo sapiens GN=SCAF11;>sp|Q99590|SCAFB_HUMAN Protein SCAF11 OS=Homo sapiens GN=SCAF11 PE=1 SV=2	142.6	0.33372	0.32927	0.9215
Q8NB90;Q8NB90-2;Q8NB90-3;J3QRR3;J3QRW1;J3QLH6;J3KRP2;J3QSA9;J3QQM1;P62195-2;P62195	Spermatogenesis-associated protein 5	SPATA5	>sp|Q8NB90|SPAT5_HUMAN Spermatogenesis-associated protein 5 OS=Homo sapiens GN=SPATA5 PE=1 SV=3;>sp|Q8NB90-2|SPAT5_HUMAN Isoform 2 of Spermatogenesis-associated protein 5 OS=Homo sapiens GN=SPATA5	97.903	0.33288	0.39422	1.3101
F8WF16;B7Z8L1;F8W6A0;F8W0Q9;Q8NEY8-6;Q8NEY8-9;Q8NEY8-8;Q8NEY8-2;Q8NEY8-3;Q8NEY8;REV__K7EN69;Q8NEY8-7;Q8NEY8-5	Periphilin-1	PPHLN1	>tr|F8WF16|F8WF16_HUMAN Periphilin-1 OS=Homo sapiens GN=PPHLN1 PE=1 SV=1;>tr|B7Z8L1|B7Z8L1_HUMAN Periphilin-1 OS=Homo sapiens GN=PPHLN1 PE=1 SV=1;>tr|F8W6A0|F8W6A0_HUMAN Periphilin-1 OS=Homo sapiens GN=PPHLN1 PE=1 SV=1;>tr|F8W0Q9|F8W0Q9_HUMAN Periphilin-1	34.86	0.33255	0.23398	0.709
Q5QJE6;J3KP30;E9PRB3	Deoxynucleotidyltransferase terminal-interacting protein 2	DNTTIP2	>sp|Q5QJE6|TDIF2_HUMAN Deoxynucleotidyltransferase terminal-interacting protein 2 OS=Homo sapiens GN=DNTTIP2 PE=1 SV=2;>tr|J3KP30|J3KP30_HUMAN Deoxynucleotidyltransferase terminal-interacting protein 2 OS=Homo sapiens GN=DNTTIP2 PE=1 SV=1	84.468	0.32971	0.26807	0.73
Q9Y5J1;J3KSR7;J3QR85;J3QLD6;J3QRG0	U3 small nucleolar RNA-associated protein 18 homolog	UTP18	>sp|Q9Y5J1|UTP18_HUMAN U3 small nucleolar RNA-associated protein 18 homolog OS=Homo sapiens GN=UTP18 PE=1 SV=3;>tr|J3KSR7|J3KSR7_HUMAN U3 small nucleolar RNA-associated protein 18 homolog (Fragment) OS=Homo sapiens GN=UTP18 PE=1 SV=1	62.003	0.32939	0.29627	0.77364
P38432	Coilin	COIL	>sp|P38432|COIL_HUMAN Coilin OS=Homo sapiens GN=COIL PE=1 SV=1	62.608	0.32643	0.29647	0.72487
A0A0A6YYI3;A0A0B4J1V8;Q9NQ55-2;Q9NQ55;Q9NQ55-3;A8MV53;C9J3W3;H7C446;C9JHF7	Suppressor of SWI4 1 homolog	PPAN	>tr|A0A0A6YYI3|A0A0A6YYI3_HUMAN Protein PPAN-P2RY11 OS=Homo sapiens GN=PPAN-P2RY11 PE=1 SV=1;>tr|A0A0B4J1V8|A0A0B4J1V8_HUMAN HCG2039996 OS=Homo sapiens GN=PPAN-P2RY11 PE=1 SV=1;>sp|Q9NQ55-2|SSF1_HUMAN Isoform 2 of Suppressor of SWI4 1 homolog OS=Homo sapie	58.199	0.32506	0.32907	0.86234
P56182;D6RE82	Ribosomal RNA processing protein 1 homolog A	RRP1	>sp|P56182|RRP1_HUMAN Ribosomal RNA processing protein 1 homolog A OS=Homo sapiens GN=RRP1 PE=1 SV=1	52.839	0.32499	0.26938	0.76646
Q15050	Ribosome biogenesis regulatory protein homolog	RRS1	>sp|Q15050|RRS1_HUMAN Ribosome biogenesis regulatory protein homolog OS=Homo sapiens GN=RRS1 PE=1 SV=2	41.193	0.3204	0.22197	0.64719
Q14692	Ribosome biogenesis protein BMS1 homolog	BMS1	>sp|Q14692|BMS1_HUMAN Ribosome biogenesis protein BMS1 homolog OS=Homo sapiens GN=BMS1 PE=1 SV=1	145.81	0.31953	0.22424	0.7036
Q8TED0;H0Y8P4;Q8TED0-3;Q8TED0-2;D6RF65	U3 small nucleolar RNA-associated protein 15 homolog	UTP15	>sp|Q8TED0|UTP15_HUMAN U3 small nucleolar RNA-associated protein 15 homolog OS=Homo sapiens GN=UTP15 PE=1 SV=3;>tr|H0Y8P4|H0Y8P4_HUMAN U3 small nucleolar RNA-associated protein 15 homolog (Fragment) OS=Homo sapiens GN=UTP15 PE=1 SV=1;>sp|Q8TED0-3|UTP15_HUM	58.414	0.31817	0.22461	0.64336
Q9BVP2-2;Q9BVP2;C9JYH9;C9JZT7;B4DMU5	Guanine nucleotide-binding protein-like 3	GNL3	>sp|Q9BVP2-2|GNL3_HUMAN Isoform 2 of Guanine nucleotide-binding protein-like 3 OS=Homo sapiens GN=GNL3;>sp|Q9BVP2|GNL3_HUMAN Guanine nucleotide-binding protein-like 3 OS=Homo sapiens GN=GNL3 PE=1 SV=2	60.54	0.31571	0.30211	0.81989
Q9H501;A0A087WX71	ESF1 homolog	ESF1	>sp|Q9H501|ESF1_HUMAN ESF1 homolog OS=Homo sapiens GN=ESF1 PE=1 SV=1	98.795	0.31265	0.25683	0.83457
Q9BUQ8;H0YI52	Probable ATP-dependent RNA helicase DDX23	DDX23	>sp|Q9BUQ8|DDX23_HUMAN Probable ATP-dependent RNA helicase DDX23 OS=Homo sapiens GN=DDX23 PE=1 SV=3	95.581	0.3108	0.20443	0.75137
Q9BVI4;F5H303	Nucleolar complex protein 4 homolog	NOC4L	>sp|Q9BVI4|NOC4L_HUMAN Nucleolar complex protein 4 homolog OS=Homo sapiens GN=NOC4L PE=1 SV=1	58.467	0.31015	0.25809	0.75392
D3DTX6;Q96SB3	Neurabin-2	PPP1R9B	>tr|D3DTX6|D3DTX6_HUMAN Neurabin-2 OS=Homo sapiens GN=PPP1R9B PE=1 SV=1;>sp|Q96SB3|NEB2_HUMAN Neurabin-2 OS=Homo sapiens GN=PPP1R9B PE=1 SV=2	89.333	0.30954	0.13078	0.39889
Q9Y4C8;H0YIL2	Probable RNA-binding protein 19	RBM19	>sp|Q9Y4C8|RBM19_HUMAN Probable RNA-binding protein 19 OS=Homo sapiens GN=RBM19 PE=1 SV=3	107.33	0.30695	0.29392	0.94932
Q13547;Q5TEE2;E7ESJ6;O15379;O15379-2	Histone deacetylase 1	HDAC1	>sp|Q13547|HDAC1_HUMAN Histone deacetylase 1 OS=Homo sapiens GN=HDAC1 PE=1 SV=1;>tr|Q5TEE2|Q5TEE2_HUMAN Histone deacetylase 1 (Fragment) OS=Homo sapiens GN=HDAC1 PE=1 SV=1	55.102	0.30663	0.27854	0.68099
Q9H8H0;J3QR28;J3QLQ6;Q9H8H0-2;J3QKV1	Nucleolar protein 11	NOL11	>sp|Q9H8H0|NOL11_HUMAN Nucleolar protein 11 OS=Homo sapiens GN=NOL11 PE=1 SV=1;>tr|J3QR28|J3QR28_HUMAN Nucleolar protein 11 (Fragment) OS=Homo sapiens GN=NOL11 PE=1 SV=1	81.123	0.30449	0.22107	0.69868
B7Z6D5;Q96GQ7;A0A087X059;A0A087WYH5	Probable ATP-dependent RNA helicase DDX27	DDX27	>tr|B7Z6D5|B7Z6D5_HUMAN Probable ATP-dependent RNA helicase DDX27 OS=Homo sapiens GN=DDX27 PE=1 SV=1;>sp|Q96GQ7|DDX27_HUMAN Probable ATP-dependent RNA helicase DDX27 OS=Homo sapiens GN=DDX27 PE=1 SV=2	86.604	0.30254	0.23287	0.70488
Q9NVP1;H7C452	ATP-dependent RNA helicase DDX18	DDX18	>sp|Q9NVP1|DDX18_HUMAN ATP-dependent RNA helicase DDX18 OS=Homo sapiens GN=DDX18 PE=1 SV=2	75.406	0.30142	0.2411	0.77818
P78316;E9PFK5;P78316-2	Nucleolar protein 14	NOP14	>sp|P78316|NOP14_HUMAN Nucleolar protein 14 OS=Homo sapiens GN=NOP14 PE=1 SV=3;>tr|E9PFK5|E9PFK5_HUMAN Nucleolar protein 14 OS=Homo sapiens GN=NOP14 PE=1 SV=1;>sp|P78316-2|NOP14_HUMAN Isoform 2 of Nucleolar protein 14 OS=Homo sapiens GN=NOP14	97.667	0.29711	0.2978	0.75952
G3V529;Q9GZR7-2;Q9GZR7;F5GYL3;A0A087WXU8	ATP-dependent RNA helicase DDX24	DDX24	>tr|G3V529|G3V529_HUMAN ATP-dependent RNA helicase DDX24 OS=Homo sapiens GN=DDX24 PE=1 SV=1;>sp|Q9GZR7-2|DDX24_HUMAN Isoform 2 of ATP-dependent RNA helicase DDX24 OS=Homo sapiens GN=DDX24;>sp|Q9GZR7|DDX24_HUMAN ATP-dependent RNA helicase DDX24 OS=Homo sapi	91.48	0.29657	0.22409	0.71269
Q13601;Q13601-2;A0A087WZC7	KRR1 small subunit processome component homolog	KRR1	>sp|Q13601|KRR1_HUMAN KRR1 small subunit processome component homolog OS=Homo sapiens GN=KRR1 PE=1 SV=4;>sp|Q13601-2|KRR1_HUMAN Isoform 2 of KRR1 small subunit processome component homolog OS=Homo sapiens GN=KRR1;>tr|A0A087WZC7|A0A087WZC7_HUMAN KRR1 small	43.664	0.29572	0.22364	0.76607
Q8IY81;J3KS74;J3QSE2;J3KS36;J3QRS5;J3QR05	pre-rRNA processing protein FTSJ3	FTSJ3	>sp|Q8IY81|SPB1_HUMAN pre-rRNA processing protein FTSJ3 OS=Homo sapiens GN=FTSJ3 PE=1 SV=2	96.557	0.29549	0.24369	0.71513
Q9NXF1-2;Q9NXF1;A0A0A0MSR3	Testis-expressed sequence 10 protein	TEX10	>sp|Q9NXF1-2|TEX10_HUMAN Isoform 2 of Testis-expressed sequence 10 protein OS=Homo sapiens GN=TEX10;>sp|Q9NXF1|TEX10_HUMAN Testis-expressed sequence 10 protein OS=Homo sapiens GN=TEX10 PE=1 SV=2	103.91	0.29517	0.20723	0.60281
Q5JTH9-2;Q5JTH9-3;Q5JTH9;A0A087X1U8;H7C1M8;A0A087WYW2;A0A087X0G0	RRP12-like protein	RRP12	>sp|Q5JTH9-2|RRP12_HUMAN Isoform 2 of RRP12-like protein OS=Homo sapiens GN=RRP12;>sp|Q5JTH9-3|RRP12_HUMAN Isoform 3 of RRP12-like protein OS=Homo sapiens GN=RRP12;>sp|Q5JTH9|RRP12_HUMAN RRP12-like protein OS=Homo sapiens GN=RRP12 PE=1 SV=2	132.71	0.29486	0.21827	0.6743
O00267-2;O00267;M0QYL9	Transcription elongation factor SPT5	SUPT5H	>sp|O00267-2|SPT5H_HUMAN Isoform 2 of Transcription elongation factor SPT5 OS=Homo sapiens GN=SUPT5H;>sp|O00267|SPT5H_HUMAN Transcription elongation factor SPT5 OS=Homo sapiens GN=SUPT5H PE=1 SV=1	120.5	0.29238	0.24357	0.83813
P09874;Q5VX84;Q5VX85	Poly [ADP-ribose] polymerase 1	PARP1	>sp|P09874|PARP1_HUMAN Poly [ADP-ribose] polymerase 1 OS=Homo sapiens GN=PARP1 PE=1 SV=4	113.08	0.29221	0.13642	0.46126
Q03188;H0Y8J2;Q03188-2;H0Y9W1	Centromere protein C	CENPC	>sp|Q03188|CENPC_HUMAN Centromere protein C OS=Homo sapiens GN=CENPC PE=1 SV=2;>tr|H0Y8J2|H0Y8J2_HUMAN Centromere protein C (Fragment) OS=Homo sapiens GN=CENPC PE=1 SV=1;>sp|Q03188-2|CENPC_HUMAN Isoform 2 of Centromere protein C OS=Homo sapiens GN=CENPC	106.83	0.29207	0.32126	1.1367
Q9HBD4;A0A0A0MT49;P51532-5;P51532-2;P51532-3;P51532-4;P51532;P51531-2;P51531	Transcription activator BRG1	SMARCA4	>tr|Q9HBD4|Q9HBD4_HUMAN SMARCA4 isoform 2 OS=Homo sapiens GN=SMARCA4 PE=1 SV=1;>tr|A0A0A0MT49|A0A0A0MT49_HUMAN Transcription activator BRG1 OS=Homo sapiens GN=SMARCA4 PE=1 SV=1;>sp|P51532-5|SMCA4_HUMAN Isoform 5 of Transcription activator BRG1 OS=Homo sapi	188.15	0.29125	0.16054	0.3704
D6R9P3;D6RD18;D6RBZ0;A0A087WZV1;Q99729-3;Q99729-2;Q99729-4;Q99729	Heterogeneous nuclear ribonucleoprotein A/B	HNRNPAB	>tr|D6R9P3|D6R9P3_HUMAN Heterogeneous nuclear ribonucleoprotein A/B OS=Homo sapiens GN=HNRNPAB PE=1 SV=1;>tr|D6RD18|D6RD18_HUMAN Heterogeneous nuclear ribonucleoprotein A/B OS=Homo sapiens GN=HNRNPAB PE=1 SV=1;>tr|D6RBZ0|D6RBZ0_HUMAN Heterogeneous nuclear	30.302	0.29103	0.52235	0.48507
E9PHI4;O94901-9;O94901-5;O94901-8;O94901;H0Y6N5;H0Y742;O94901-6;H7C2K3;H7C3X3;O94901-2;O94901-7;O94901-3;C9JR15;C9JS54;C9JJU6;C9K051;H7C019;C9JK55;O94901-4	SUN domain-containing protein 1	SUN1	>tr|E9PHI4|E9PHI4_HUMAN SUN domain-containing protein 1 OS=Homo sapiens GN=SUN1 PE=1 SV=1;>sp|O94901-9|SUN1_HUMAN Isoform 9 of SUN domain-containing protein 1 OS=Homo sapiens GN=SUN1;>sp|O94901-5|SUN1_HUMAN Isoform 5 of SUN domain-containing protein 1 OS=H	91.112	0.28852	0.27315	0.84936
A0A0D9SFB3;A0A0D9SG12;A0A0D9SF53;O00571;O00571-2;O15523-2;O15523;O15523-3;B4DLA0;C9J081;A0A087WVZ1;C9J8G5;A0A087WX09;D6RCM4;Q9NQI0-3;Q9NQI0-2;Q9NQI0-4;Q9NQI0;H0Y960	ATP-dependent RNA helicase DDX3X;ATP-dependent RNA helicase DDX3Y	DDX3X;DDX3Y	>tr|A0A0D9SFB3|A0A0D9SFB3_HUMAN ATP-dependent RNA helicase DDX3X OS=Homo sapiens GN=DDX3X PE=1 SV=1;>tr|A0A0D9SG12|A0A0D9SG12_HUMAN ATP-dependent RNA helicase DDX3X OS=Homo sapiens GN=DDX3X PE=1 SV=1;>tr|A0A0D9SF53|A0A0D9SF53_HUMAN ATP-dependent RNA helica	70.839	0.28576	0.16612	0.54644
Q9BQG0;Q9BQG0-2;I3L1L3;I3L2H8	Myb-binding protein 1A	MYBBP1A	>sp|Q9BQG0|MBB1A_HUMAN Myb-binding protein 1A OS=Homo sapiens GN=MYBBP1A PE=1 SV=2;>sp|Q9BQG0-2|MBB1A_HUMAN Isoform 2 of Myb-binding protein 1A OS=Homo sapiens GN=MYBBP1A;>tr|I3L1L3|I3L1L3_HUMAN Myb-binding protein 1A (Fragment) OS=Homo sapiens GN=MYBBP1A	148.85	0.28457	0.25115	0.86919
Q13895;F8WBL2;H7BY94	Bystin	BYSL	>sp|Q13895|BYST_HUMAN Bystin OS=Homo sapiens GN=BYSL PE=1 SV=3	49.601	0.28402	0.24061	1.0486
Q8N9T8;F8WFC1;H0YFD2	Protein KRI1 homolog	KRI1	>sp|Q8N9T8|KRI1_HUMAN Protein KRI1 homolog OS=Homo sapiens GN=KRI1 PE=1 SV=3;>tr|F8WFC1|F8WFC1_HUMAN Protein KRI1 homolog (Fragment) OS=Homo sapiens GN=KRI1 PE=1 SV=2	82.597	0.28002	0.22487	0.85937
Q9NVX2;A0A0A0MRH0;K7EN33;Q9NVX2-2;K7ERN7	Notchless protein homolog 1	NLE1	>sp|Q9NVX2|NLE1_HUMAN Notchless protein homolog 1 OS=Homo sapiens GN=NLE1 PE=1 SV=4;>tr|A0A0A0MRH0|A0A0A0MRH0_HUMAN Notchless protein homolog 1 OS=Homo sapiens GN=NLE1 PE=1 SV=1;>tr|K7EN33|K7EN33_HUMAN Notchless protein homolog 1 (Fragment) OS=Homo sapiens	53.32	0.27961	0.30219	1.0305
Q13206;E9PIF2	Probable ATP-dependent RNA helicase DDX10	DDX10	>sp|Q13206|DDX10_HUMAN Probable ATP-dependent RNA helicase DDX10 OS=Homo sapiens GN=DDX10 PE=1 SV=2;>tr|E9PIF2|E9PIF2_HUMAN Probable ATP-dependent RNA helicase DDX10 OS=Homo sapiens GN=DDX10 PE=1 SV=1	100.89	0.27892	0.25247	0.82748
Q9H6F5;Q9H6F5-2;H0YG79	Coiled-coil domain-containing protein 86	CCDC86	>sp|Q9H6F5|CCD86_HUMAN Coiled-coil domain-containing protein 86 OS=Homo sapiens GN=CCDC86 PE=1 SV=1;>sp|Q9H6F5-2|CCD86_HUMAN Isoform 2 of Coiled-coil domain-containing protein 86 OS=Homo sapiens GN=CCDC86	40.235	0.27825	0.20356	0.71822
Q92922	SWI/SNF complex subunit SMARCC1	SMARCC1	>sp|Q92922|SMRC1_HUMAN SWI/SNF complex subunit SMARCC1 OS=Homo sapiens GN=SMARCC1 PE=1 SV=3	122.87	0.27803	0.18432	0.7143
Q8N3Z6;X6R4A7;Q8N3Z6-2	Zinc finger CCHC domain-containing protein 7	ZCCHC7	>sp|Q8N3Z6|ZCHC7_HUMAN Zinc finger CCHC domain-containing protein 7 OS=Homo sapiens GN=ZCCHC7 PE=1 SV=2;>tr|X6R4A7|X6R4A7_HUMAN Zinc finger CCHC domain-containing protein 7 OS=Homo sapiens GN=ZCCHC7 PE=1 SV=1;>sp|Q8N3Z6-2|ZCHC7_HUMAN Isoform 2 of Zinc fing	63.052	0.27709	0.2002	0.74037
O43290;E9PQI8	U4/U6.U5 tri-snRNP-associated protein 1	SART1	>sp|O43290|SNUT1_HUMAN U4/U6.U5 tri-snRNP-associated protein 1 OS=Homo sapiens GN=SART1 PE=1 SV=1	90.254	0.27529	0.34162	1.2206
J3KSW8;H0Y2S9;Q6WCQ1-3;Q6WCQ1;Q6WCQ1-2;H0Y7E2;H7C3G6;K7EL39;J3QRL2	Myosin phosphatase Rho-interacting protein	MPRIP	>tr|J3KSW8|J3KSW8_HUMAN Myosin phosphatase Rho-interacting protein (Fragment) OS=Homo sapiens GN=MPRIP PE=1 SV=1;>tr|H0Y2S9|H0Y2S9_HUMAN Myosin phosphatase Rho-interacting protein (Fragment) OS=Homo sapiens GN=MPRIP PE=1 SV=3;>sp|Q6WCQ1-3|MPRIP_HUMAN Isofo	95.928	0.27249	0.28096	1.0247
Q8WTT2	Nucleolar complex protein 3 homolog	NOC3L	>sp|Q8WTT2|NOC3L_HUMAN Nucleolar complex protein 3 homolog OS=Homo sapiens GN=NOC3L PE=1 SV=1	92.547	0.26798	0.22957	0.76539
P42285;H0YAC4;H0Y8U3	Superkiller viralicidic activity 2-like 2	SKIV2L2	>sp|P42285|SK2L2_HUMAN Superkiller viralicidic activity 2-like 2 OS=Homo sapiens GN=SKIV2L2 PE=1 SV=3	117.8	0.26729	0.21827	0.83907
Q92979;A0A087WVM7;V9GYP5;A0A087WWQ2	Ribosomal RNA small subunit methyltransferase NEP1	EMG1	>sp|Q92979|NEP1_HUMAN Ribosomal RNA small subunit methyltransferase NEP1 OS=Homo sapiens GN=EMG1 PE=1 SV=4;>tr|A0A087WVM7|A0A087WVM7_HUMAN Ribosomal RNA small subunit methyltransferase NEP1 (Fragment) OS=Homo sapiens GN=EMG1 PE=1 SV=1;>tr|V9GYP5|V9GYP5_HUM	26.72	0.26595	0.26423	0.83289
Q8N8A6	ATP-dependent RNA helicase DDX51	DDX51	>sp|Q8N8A6|DDX51_HUMAN ATP-dependent RNA helicase DDX51 OS=Homo sapiens GN=DDX51 PE=1 SV=3	72.456	0.26155	0.2001	0.68472
P49750-3;P49750;P49750-4;H0YIQ2;F8VU51;H0YI23	YLP motif-containing protein 1	YLPM1	>sp|P49750-3|YLPM1_HUMAN Isoform 3 of YLP motif-containing protein 1 OS=Homo sapiens GN=YLPM1;>sp|P49750|YLPM1_HUMAN YLP motif-containing protein 1 OS=Homo sapiens GN=YLPM1 PE=1 SV=3;>sp|P49750-4|YLPM1_HUMAN Isoform 4 of YLP motif-containing protein 1 OS=H	209.48	0.26063	0.23476	0.96456
Q68CQ4;H7C2R4	Digestive organ expansion factor homolog	DIEXF	>sp|Q68CQ4|DIEXF_HUMAN Digestive organ expansion factor homolog OS=Homo sapiens GN=DIEXF PE=1 SV=2	87.054	0.25908	0.21008	0.86559
Q8N163-2;Q8N163;G3V119;H0YB24;E5RHJ4;H0YC69;E5RGU7;E5RFJ3;H0YC58;A0A087X2B6	Cell cycle and apoptosis regulator protein 2	CCAR2	>sp|Q8N163-2|CCAR2_HUMAN Isoform 2 of Cell cycle and apoptosis regulator protein 2 OS=Homo sapiens GN=CCAR2;>sp|Q8N163|CCAR2_HUMAN Cell cycle and apoptosis regulator protein 2 OS=Homo sapiens GN=CCAR2 PE=1 SV=2;>tr|G3V119|G3V119_HUMAN Cell cycle and apopto	103.14	0.25783	0.32569	1.3004
Q14146;Q5VYD0	Unhealthy ribosome biogenesis protein 2 homolog	URB2	>sp|Q14146|URB2_HUMAN Unhealthy ribosome biogenesis protein 2 homolog OS=Homo sapiens GN=URB2 PE=2 SV=2	170.54	0.25632	0.25002	0.97183
Q9H9Y2	Ribosome production factor 1	RPF1	>sp|Q9H9Y2|RPF1_HUMAN Ribosome production factor 1 OS=Homo sapiens GN=RPF1 PE=1 SV=2	40.11	0.25582	0.2649	0.96842
P42696;A2A2V2;P42696-2;Q5TCT4;H7C5M1	RNA-binding protein 34	RBM34	>sp|P42696|RBM34_HUMAN RNA-binding protein 34 OS=Homo sapiens GN=RBM34 PE=1 SV=2;>tr|A2A2V2|A2A2V2_HUMAN RNA-binding protein 34 (Fragment) OS=Homo sapiens GN=RBM34 PE=1 SV=1;>sp|P42696-2|RBM34_HUMAN Isoform 2 of RNA-binding protein 34 OS=Homo sapiens GN=RB	48.564	0.25347	0.15794	0.67878
CON__P02533;P02533;CON__Q6IFX2;CON__Q61782;K7ESE1;A8MT21;CON__P35900;CON__Q9D312;P19012-2;P35900;C9JTG5;K7ENV3;CON__Q8N1A0;CON__Q7Z3Y9;Q8N1A0-2;Q8N1A0;Q7Z3Y9	Keratin, type I cytoskeletal 14	KRT14	>P02533 SWISS-PROT:P02533 Tax_Id=9606 Gene_Symbol=KRT14 Keratin, type I cytoskeletal 14;>sp|P02533|K1C14_HUMAN Keratin, type I cytoskeletal 14 OS=Homo sapiens GN=KRT14 PE=1 SV=4	51.621	0.25037	0.20318	0.60842
Q14137;Q14137-2;A0A075B729	Ribosome biogenesis protein BOP1	BOP1	>sp|Q14137|BOP1_HUMAN Ribosome biogenesis protein BOP1 OS=Homo sapiens GN=BOP1 PE=1 SV=2;>sp|Q14137-2|BOP1_HUMAN Isoform 2 of Ribosome biogenesis protein BOP1 OS=Homo sapiens GN=BOP1	83.629	0.24851	0.24357	0.87054
O95478;A0A0A0MQZ6;H0YAI9	Ribosome biogenesis protein NSA2 homolog	NSA2	>sp|O95478|NSA2_HUMAN Ribosome biogenesis protein NSA2 homolog OS=Homo sapiens GN=NSA2 PE=1 SV=1;>tr|A0A0A0MQZ6|A0A0A0MQZ6_HUMAN Ribosome biogenesis protein NSA2 homolog OS=Homo sapiens GN=NSA2 PE=1 SV=1;>tr|H0YAI9|H0YAI9_HUMAN Ribosome biogenesis protein	30.065	0.24705	0.23633	0.92309
F5H6E2;O00159-2;O00159-3;O00159;I3L4D4;I3L501;I3L3Y6;I3L204	Unconventional myosin-Ic	MYO1C	>tr|F5H6E2|F5H6E2_HUMAN Unconventional myosin-Ic OS=Homo sapiens GN=MYO1C PE=1 SV=1;>sp|O00159-2|MYO1C_HUMAN Isoform 2 of Unconventional myosin-Ic OS=Homo sapiens GN=MYO1C;>sp|O00159-3|MYO1C_HUMAN Isoform 3 of Unconventional myosin-Ic OS=Homo sapiens GN=MY	118.99	0.24683	0.19112	0.74815
P08621;P08621-2;P08621-4;M0QYR1;P08621-3;M0QX04	U1 small nuclear ribonucleoprotein 70 kDa	SNRNP70	>sp|P08621|RU17_HUMAN U1 small nuclear ribonucleoprotein 70 kDa OS=Homo sapiens GN=SNRNP70 PE=1 SV=2;>sp|P08621-2|RU17_HUMAN Isoform 2 of U1 small nuclear ribonucleoprotein 70 kDa OS=Homo sapiens GN=SNRNP70;>sp|P08621-4|RU17_HUMAN Isoform 4 of U1 small nuc	51.556	0.24237	0.16609	0.72479
Q13823;H0YG10	Nucleolar GTP-binding protein 2	GNL2	>sp|Q13823|NOG2_HUMAN Nucleolar GTP-binding protein 2 OS=Homo sapiens GN=GNL2 PE=1 SV=1;>tr|H0YG10|H0YG10_HUMAN Nucleolar GTP-binding protein 2 (Fragment) OS=Homo sapiens GN=GNL2 PE=1 SV=2	83.654	0.24022	0.19657	0.84438
Q8TDD1;Q8TDD1-2;F8VRX4;H0YHH7	ATP-dependent RNA helicase DDX54	DDX54	>sp|Q8TDD1|DDX54_HUMAN ATP-dependent RNA helicase DDX54 OS=Homo sapiens GN=DDX54 PE=1 SV=2;>sp|Q8TDD1-2|DDX54_HUMAN Isoform 2 of ATP-dependent RNA helicase DDX54 OS=Homo sapiens GN=DDX54	98.594	0.23562	0.25694	1.026
A0A087X082;Q14444-2;Q14444;E9PLA9;G3V153	Caprin-1	CAPRIN1	>tr|A0A087X082|A0A087X082_HUMAN Caprin-1 OS=Homo sapiens GN=CAPRIN1 PE=1 SV=1;>sp|Q14444-2|CAPR1_HUMAN Isoform 2 of Caprin-1 OS=Homo sapiens GN=CAPRIN1;>sp|Q14444|CAPR1_HUMAN Caprin-1 OS=Homo sapiens GN=CAPRIN1 PE=1 SV=2;>tr|E9PLA9|E9PLA9_HUMAN Caprin-1 (F	72.755	0.2328	0.21337	0.90298
P21589;P21589-2;H0Y7R7;H0Y3X5;Q96B60	5-nucleotidase	NT5E	>sp|P21589|5NTD_HUMAN 5-nucleotidase OS=Homo sapiens GN=NT5E PE=1 SV=1;>sp|P21589-2|5NTD_HUMAN Isoform 2 of 5-nucleotidase OS=Homo sapiens GN=NT5E	63.367	0.23023	0.27542	1.0635
Q14126;J3KSI6	Desmoglein-2	DSG2	>sp|Q14126|DSG2_HUMAN Desmoglein-2 OS=Homo sapiens GN=DSG2 PE=1 SV=2	122.29	0.22233	0.16186	0.62038
E9PHV5;P28290;P28290-3;P28290-2;E7EUL7;H7BZ26	Sperm-specific antigen 2	SSFA2	>tr|E9PHV5|E9PHV5_HUMAN Sperm-specific antigen 2 OS=Homo sapiens GN=SSFA2 PE=1 SV=1;>sp|P28290|SSFA2_HUMAN Sperm-specific antigen 2 OS=Homo sapiens GN=SSFA2 PE=1 SV=3;>sp|P28290-3|SSFA2_HUMAN Isoform 3 of Sperm-specific antigen 2 OS=Homo sapiens GN=SSFA2;>	136.14	0.22231	0.15828	0.44049
Q14573	Inositol 1,4,5-trisphosphate receptor type 3	ITPR3	>sp|Q14573|ITPR3_HUMAN Inositol 1,4,5-trisphosphate receptor type 3 OS=Homo sapiens GN=ITPR3 PE=1 SV=2	304.1	0.21807	0.18082	0.97505
P52292;J3QLL0;J3KS65;J3QL07	Importin subunit alpha-1	KPNA2;POU2F2	>sp|P52292|IMA1_HUMAN Importin subunit alpha-1 OS=Homo sapiens GN=KPNA2 PE=1 SV=1;>tr|J3QLL0|J3QLL0_HUMAN Importin subunit alpha-1 (Fragment) OS=Homo sapiens GN=KPNA2 PE=1 SV=1;>tr|J3KS65|J3KS65_HUMAN Importin subunit alpha-1 (Fragment) OS=Homo sapiens GN=	57.861	0.21743	0.22483	1.1621
Q6NZI2;Q6NZI2-2;Q6NZI2-3	Polymerase I and transcript release factor	PTRF	>sp|Q6NZI2|PTRF_HUMAN Polymerase I and transcript release factor OS=Homo sapiens GN=PTRF PE=1 SV=1;>sp|Q6NZI2-2|PTRF_HUMAN Isoform 2 of Polymerase I and transcript release factor OS=Homo sapiens GN=PTRF;>sp|Q6NZI2-3|PTRF_HUMAN Isoform 3 of Polymerase I and	43.476	0.21451	0.15886	0.57315
Q9BYG3;C9J6C5;H7BZL0;C9J808	MKI67 FHA domain-interacting nucleolar phosphoprotein	NIFK	>sp|Q9BYG3|MK67I_HUMAN MKI67 FHA domain-interacting nucleolar phosphoprotein OS=Homo sapiens GN=NIFK PE=1 SV=1;>tr|C9J6C5|C9J6C5_HUMAN MKI67 FHA domain-interacting nucleolar phosphoprotein (Fragment) OS=Homo sapiens GN=NIFK PE=1 SV=1	34.222	0.21252	0.22476	1.0596
Q16643;Q16643-3;Q16643-2;D6R9W4;D6R9Q9;D6RCR4;D6RFI1	Drebrin	DBN1	>sp|Q16643|DREB_HUMAN Drebrin OS=Homo sapiens GN=DBN1 PE=1 SV=4;>sp|Q16643-3|DREB_HUMAN Isoform 3 of Drebrin OS=Homo sapiens GN=DBN1;>sp|Q16643-2|DREB_HUMAN Isoform 2 of Drebrin OS=Homo sapiens GN=DBN1;>tr|D6R9W4|D6R9W4_HUMAN Drebrin (Fragment) OS=Homo sap	71.428	0.20673	0.18664	0.40501
Q9UN86-2;Q9UN86;D6RBM9;D6REX8;D6RBR0;D6RE13;D6RBW8;D6RGJ4;D6RAC7;D6RB17	Ras GTPase-activating protein-binding protein 2	G3BP2	>sp|Q9UN86-2|G3BP2_HUMAN Isoform B of Ras GTPase-activating protein-binding protein 2 OS=Homo sapiens GN=G3BP2;>sp|Q9UN86|G3BP2_HUMAN Ras GTPase-activating protein-binding protein 2 OS=Homo sapiens GN=G3BP2 PE=1 SV=2	50.817	0.20271	0.20809	0.94242
G3V394;F8WE88;Q9Y4I1-2;Q9Y4I1;Q9Y4I1-3;A0A087WY00;F8W6H6;E7ERV5;Q9UES5;O95317	Unconventional myosin-Va	MYO5A	>tr|G3V394|G3V394_HUMAN Unconventional myosin-Va OS=Homo sapiens GN=MYO5A PE=1 SV=1;>tr|F8WE88|F8WE88_HUMAN Unconventional myosin-Va OS=Homo sapiens GN=MYO5A PE=1 SV=2;>sp|Q9Y4I1-2|MYO5A_HUMAN Isoform 2 of Unconventional myosin-Va OS=Homo sapiens GN=MYO5A;	215.47	0.19459	0.43923	2.0726
Q9Y3I0	tRNA-splicing ligase RtcB homolog	RTCB	>sp|Q9Y3I0|RTCB_HUMAN tRNA-splicing ligase RtcB homolog OS=Homo sapiens GN=RTCB PE=1 SV=1	55.21	0.19369	0.15174	0.72027
P41091;Q2VIR3;F8W810;Q2VIR3-2;H7BZU1	Eukaryotic translation initiation factor 2 subunit 3;Putative eukaryotic translation initiation factor 2 subunit 3-like protein	EIF2S3;EIF2S3L	>sp|P41091|IF2G_HUMAN Eukaryotic translation initiation factor 2 subunit 3 OS=Homo sapiens GN=EIF2S3 PE=1 SV=3;>sp|Q2VIR3|IF2GL_HUMAN Putative eukaryotic translation initiation factor 2 subunit 3-like protein OS=Homo sapiens GN=EIF2S3L PE=5 SV=2;>tr|F8W810	51.109	0.19201	0.12642	0.61865
H3BPE7;P35637-2;P35637	RNA-binding protein FUS	FUS	>tr|H3BPE7|H3BPE7_HUMAN RNA-binding protein FUS OS=Homo sapiens GN=FUS PE=1 SV=1;>sp|P35637-2|FUS_HUMAN Isoform Short of RNA-binding protein FUS OS=Homo sapiens GN=FUS;>sp|P35637|FUS_HUMAN RNA-binding protein FUS OS=Homo sapiens GN=FUS PE=1 SV=1	53.496	0.19124	0.16238	0.77235
Q9ULW0;Q9ULW0-2	Targeting protein for Xklp2	TPX2	>sp|Q9ULW0|TPX2_HUMAN Targeting protein for Xklp2 OS=Homo sapiens GN=TPX2 PE=1 SV=2;>sp|Q9ULW0-2|TPX2_HUMAN Isoform 2 of Targeting protein for Xklp2 OS=Homo sapiens GN=TPX2	85.652	0.18931	0.1165	0.56191
P35659;D6R9L5;B4DFG0;D6RDA2;P35659-2;H0Y993;H0Y8X0	Protein DEK	DEK	>sp|P35659|DEK_HUMAN Protein DEK OS=Homo sapiens GN=DEK PE=1 SV=1;>tr|D6R9L5|D6R9L5_HUMAN Protein DEK (Fragment) OS=Homo sapiens GN=DEK PE=1 SV=1;>tr|B4DFG0|B4DFG0_HUMAN Protein DEK OS=Homo sapiens GN=DEK PE=1 SV=1;>tr|D6RDA2|D6RDA2_HUMAN Protein DEK (Frag	42.674	0.17207	0.090955	0.49164
Q5HY54;Q60FE5;P21333-2;P21333;A0A087WWY3;F8WE98;H0Y5C6;H0Y5F3	Filamin-A	FLNA	>tr|Q5HY54|Q5HY54_HUMAN Filamin-A OS=Homo sapiens GN=FLNA PE=1 SV=1;>tr|Q60FE5|Q60FE5_HUMAN Filamin A OS=Homo sapiens GN=FLNA PE=1 SV=1;>sp|P21333-2|FLNA_HUMAN Isoform 2 of Filamin-A OS=Homo sapiens GN=FLNA;>sp|P21333|FLNA_HUMAN Filamin-A OS=Homo sapiens G	276.55	0.16983	0.19306	0.53302
A0A087X0K9;G5E9E7;Q07157-2;G3V1L9;Q07157;H0YKB1;H0Y3R8;H0YLT6	Tight junction protein ZO-1	TJP1	>tr|A0A087X0K9|A0A087X0K9_HUMAN Tight junction protein ZO-1 OS=Homo sapiens GN=TJP1 PE=1 SV=1;>tr|G5E9E7|G5E9E7_HUMAN Tight junction protein 1 (Zona occludens 1), isoform CRA_e OS=Homo sapiens GN=TJP1 PE=1 SV=1;>sp|Q07157-2|ZO1_HUMAN Isoform Short of Tight	187.85	0.15763	0.11996	0.77381
O75369-6;O75369-3;O75369-2;O75369-9;O75369;O75369-8;E7EN95;O75369-7;O75369-5;O75369-4;A0A0A0MT44;H7C5L4	Filamin-B	FLNB	>sp|O75369-6|FLNB_HUMAN Isoform 6 of Filamin-B OS=Homo sapiens GN=FLNB;>sp|O75369-3|FLNB_HUMAN Isoform 3 of Filamin-B OS=Homo sapiens GN=FLNB;>sp|O75369-2|FLNB_HUMAN Isoform 2 of Filamin-B OS=Homo sapiens GN=FLNB;>sp|O75369-9|FLNB_HUMAN Isoform 9 of Filami	271.41	0.15511	0.1106	0.46028
O14647-2;O14647	Chromodomain-helicase-DNA-binding protein 2	CHD2	>sp|O14647-2|CHD2_HUMAN Isoform 2 of Chromodomain-helicase-DNA-binding protein 2 OS=Homo sapiens GN=CHD2;>sp|O14647|CHD2_HUMAN Chromodomain-helicase-DNA-binding protein 2 OS=Homo sapiens GN=CHD2 PE=1 SV=2	200.56	0.057232	0.037594	0.63171
