# Supplementary material for: Deletion of APC7 or APC16 Allows Proliferation of Human Cells without the Spindle Assembly Checkpoint
Source: Cell Rep. 2018 Nov 27;25(9):2317–2328.e5. doi: 10.1016/j.celrep.2018.10.104 (PMC6289045; doi:10.1016/j.celrep.2018.10.104)
Supplement: Table S2. Oligonucleotide Sequences, Related to STAR Methods [file mmc3.xlsx]

## Sheet: APC7
Supplementary Table 2: oligonucleotide sequences
Name and purpose	Sequence
Guide oligo 1_Fwd for APC8 tagging	caccGGCTTGAGAGTAGCCAACTA
Guide oligo 1_Rev for APC8 tagging	aaacTAGTTGGCTACTCTCAAGCC
Guide oligo 1_Fwd for MAD2 tagging	caccgAACACAATCACTAAATTGCA
Guide oligo 1_Rev for MAD2 tagging	aaacTGCAATTTAGTGATTGTGTTc
Guide oligo 2_Fwd for MAD2 tagging	caccgTGACCTTTTCCAGCAGTGAG
Guide oligo 2_Rev for MAD2 tagging	aaacCTCACTGCTGGAAAAGGTCAc
Guide oligo 1_Fwd for Cyclin B1 tagging	caccgTGTAACTTGTAAACTTGAGT
Guide oligo 1_Rev for Cyclin B1 tagging	aaacACTCAAGTTTACAAGTTACAc
Guide oligo 1_Fwd for H2B tagging	caccgTCATTTATTGAAAACATGCG
Guide oligo 1_Rev for H2B tagging	aaacCGCATGTTTTCAATAAATGAc
Guide oligo 2_Fwd for H2B tagging	caccgAATCATTTCATTCAAAAGGG
Guide oligo 2_Rev for H2B tagging	aaacCCCTTTTGAATGAAATGATTc
Guide oligo 1_Fwd for APC7 deletion (exon)	caccgTGCGGGACATGGCGGCCGCG
Guide oligo 1_Rev for APC7 deletion (exon)	aaacCGCGGCCGCCATGTCCCGCAc
Guide oligo 1_Fwd for APC7 deletion (intron)	caccgAGCGCGACTGTCACATCGCT
Guide oligo 1_Rev for APC7 deletion (intron)	aaacAGCGATGTGACAGTCGCGCTc
Guide oligo 2_Fwd for APC7 deletion (intron)	caccgAGCTCAGGGACCCAGCCTCC
Guide oligo 2_Rev for APC7 deletion (intron)	aaacGGAGGCTGGGTCCCTGAGCTc
Guide oligo 1_Fwd for APC16 deletion	caccGCCCTTTTCACCTACCCCAA
Guide oligo 1_Rev for APC16 deletion	aaacTTGGGGTAGGTGAAAAGGGC
Guide oligo 1_Fwd for MAD2 deletion	caccGATTTCGGCGCTCCCGCGCA
Guide oligo 1_Rev for MAD2 deletion	aaacTGCGCGGGAGCGCCGAAATC
gAPC16fw for cloning APC16 locus	gcgcGGTACCgttcaaaacctgactgatattttggcctgagac
gAPC16rev for cloning APC16 locus	gcgcCTTAAGcgtgcccagccctgactctgcctttaacctgg
