# Supplementary material for: Deletion of APC7 or APC16 Allows Proliferation of Human Cells without the Spindle Assembly Checkpoint
Source: Cell Rep. 2018 Nov 27;25(9):2317–2328.e5. doi: 10.1016/j.celrep.2018.10.104 (PMC6289045; doi:10.1016/j.celrep.2018.10.104)
Supplement: Table S3. Summary of the Cell Lines Generated in this Study, Related to STAR Methods [file mmc4.xlsx]

## Sheet: APC7
Supplementary Table 3: cell lines generated in this study
no.	cell line	parental line	additional resistance*
1	APC8-mCherry	HCT116	G418
2	APC8-mCherry DAPC7	no. 1	hygromycin / zeocin
3	APC8-mCherry DAPC16	no. 1	hygromycin / zeocin
4	Cyclin B1-mCerulean3	HCT116	blasticidin
5	Cyclin B1-mCerulean3 H2BD-mVenus	no. 4	NTC
6	Cyclin B1-mCerulean3 DAPC7	no. 4	hygromycin / zeocin
7	Cyclin B1-mCerulean3 DAPC7 H2BD-mVenus	no. 6	NTC
8	Cyclin B1-mCerulean3 DAPC16	no. 4	hygromycin / zeocin
9	Cyclin B1-mCerulean3 DAPC16 H2BD-mVenus	no. 8	NTC
10	APC8-mCherry DAPC7 DMad2	no. 2	puromycin / blasticidin
11	APC8-mCherry MAD2-EGFP	no. 1	puromycin
12	APC8-mCherry DMAD2-EGFP DAPC7	no. 11	hygromycin
13	APC8-mCherry DMAD2-EGFP DAPC16	no. 11	hygromycin
14	H2BD-mCerulean3	HCT116	blasticidin
15	APC8-mCherry DAPC7 DMAD2 H2BD-mCerulean3	no. 10	NTC
16	Cyclin B1-mVENUS	HCT116	zeocin
17	APC8-mCherry DMAD2-EGFP DAPC7 Cyclin B1-mVENUS	No. 12	zeocin
* the stated resistance marker was used to achieve the genetic modification distinguishing the new cell line form its parental cell line; if two selection markers are listed they were used simultaneously (offering a stringent selection regime for targeting both alleles of the gene of interest)
